# Supplementary material for: Community Attitudes and Practices of Urban Residents Regarding Predation by Pet Cats on Wildlife: An International Comparison
Source: PLoS One. 2016 Apr 6;11(4):e0151962. doi: 10.1371/journal.pone.0151962 (PMC4822884; doi:10.1371/journal.pone.0151962)
Supplement: S1 Table — There is a separate spreadsheet for each question. 0 = agreement with the question, 1 = disagreement with the question. (XLS) [file pone.0151962.s001.xls]

## Sheet: Legislation
Country	Ownership	Agreement
Australia	owner	0
Australia	owner	0		yes=0		Notes:
Australia	owner	0		no=1		Hawaii separate
Australia	owner	0				Japan separate
Australia	owner	0
Australia	owner	0
Australia	owner	0
Australia	owner	0
Australia	owner	0
Australia	owner	0
Australia	owner	0
Australia	owner	0
Australia	owner	0
Australia	owner	0
Australia	owner	0
Australia	owner	0
Australia	owner	0
Australia	owner	0
Australia	owner	0
Australia	owner	0
Australia	owner	0
Australia	owner	1
Australia	owner	1
Australia	owner	1
Australia	owner	1
Australia	owner	1
Australia	owner	1
Australia	owner	1
Australia	owner	1
Australia	owner	1
Australia	owner	1
Australia	non-owner	0
Australia	non-owner	0
Australia	non-owner	0
Australia	non-owner	0
Australia	non-owner	0
Australia	non-owner	0
Australia	non-owner	0
Australia	non-owner	0
Australia	non-owner	0
Australia	non-owner	0
Australia	non-owner	0
Australia	non-owner	0
Australia	non-owner	0
Australia	non-owner	0
Australia	non-owner	0
Australia	non-owner	0
Australia	non-owner	0
Australia	non-owner	0
Australia	non-owner	0
Australia	non-owner	0
Australia	non-owner	0
Australia	non-owner	0
Australia	non-owner	0
Australia	non-owner	0
Australia	non-owner	0
Australia	non-owner	0
Australia	non-owner	0
Australia	non-owner	0
Australia	non-owner	0
Australia	non-owner	0
Australia	non-owner	0
Australia	non-owner	0
Australia	non-owner	0
Australia	non-owner	0
Australia	non-owner	0
Australia	non-owner	0
Australia	non-owner	0
Australia	non-owner	0
Australia	non-owner	0
Australia	non-owner	0
Australia	non-owner	0
Australia	non-owner	0
Australia	non-owner	0
Australia	non-owner	0
Australia	non-owner	0
Australia	non-owner	0
Australia	non-owner	0
Australia	non-owner	0
Australia	non-owner	0
Australia	non-owner	0
Australia	non-owner	0
Australia	non-owner	0
Australia	non-owner	0
Australia	non-owner	0
Australia	non-owner	0
Australia	non-owner	0
Australia	non-owner	0
Australia	non-owner	0
Australia	non-owner	0
Australia	non-owner	0
Australia	non-owner	0
Australia	non-owner	0
Australia	non-owner	0
Australia	non-owner	0
Australia	non-owner	0
Australia	non-owner	0
Australia	non-owner	0
Australia	non-owner	0
Australia	non-owner	0
Australia	non-owner	0
Australia	non-owner	0
Australia	non-owner	0
Australia	non-owner	0
Australia	non-owner	0
Australia	non-owner	0
Australia	non-owner	0
Australia	non-owner	0
Australia	non-owner	0
Australia	non-owner	0
Australia	non-owner	0
Australia	non-owner	0
Australia	non-owner	0
Australia	non-owner	0
Australia	non-owner	0
Australia	non-owner	0
Australia	non-owner	0
Australia	non-owner	0
Australia	non-owner	0
Australia	non-owner	0
Australia	non-owner	0
Australia	non-owner	0
Australia	non-owner	0
Australia	non-owner	0
Australia	non-owner	0
Australia	non-owner	0
Australia	non-owner	0
Australia	non-owner	0
Australia	non-owner	0
Australia	non-owner	0
Australia	non-owner	0
Australia	non-owner	0
Australia	non-owner	0
Australia	non-owner	0
Australia	non-owner	0
Australia	non-owner	0
Australia	non-owner	0
Australia	non-owner	0
Australia	non-owner	0
Australia	non-owner	0
Australia	non-owner	0
Australia	non-owner	0
Australia	non-owner	0
Australia	non-owner	0
Australia	non-owner	1
Australia	non-owner	1
Australia	non-owner	1
Australia	non-owner	1
Australia	non-owner	1
Australia	non-owner	1
Australia	non-owner	1
Australia	non-owner	1
Australia	non-owner	1
Australia	non-owner	1
Australia	non-owner	1
Australia	non-owner	1
Australia	non-owner	1
Australia	non-owner	1
Australia	non-owner	1
New Zealand	owner	0
New Zealand	owner	0
New Zealand	owner	0
New Zealand	owner	0
New Zealand	owner	0
New Zealand	owner	0
New Zealand	owner	0
New Zealand	owner	0
New Zealand	owner	0
New Zealand	owner	0
New Zealand	owner	0
New Zealand	owner	0
New Zealand	owner	0
New Zealand	owner	0
New Zealand	owner	0
New Zealand	owner	0
New Zealand	owner	0
New Zealand	owner	0
New Zealand	owner	0
New Zealand	owner	0
New Zealand	owner	0
New Zealand	owner	0
New Zealand	owner	0
New Zealand	owner	0
New Zealand	owner	0
New Zealand	owner	0
New Zealand	owner	0
New Zealand	owner	0
New Zealand	owner	0
New Zealand	owner	0
New Zealand	owner	0
New Zealand	owner	0
New Zealand	owner	0
New Zealand	owner	0
New Zealand	owner	0
New Zealand	owner	0
New Zealand	owner	0
New Zealand	owner	0
New Zealand	owner	0
New Zealand	owner	0
New Zealand	owner	0
New Zealand	owner	0
New Zealand	owner	0
New Zealand	owner	0
New Zealand	owner	0
New Zealand	owner	0
New Zealand	owner	0
New Zealand	owner	0
New Zealand	owner	0
New Zealand	owner	0
New Zealand	owner	0
New Zealand	owner	0
New Zealand	owner	0
New Zealand	owner	0
New Zealand	owner	0
New Zealand	owner	0
New Zealand	owner	0
New Zealand	owner	0
New Zealand	owner	0
New Zealand	owner	0
New Zealand	owner	0
New Zealand	owner	0
New Zealand	owner	0
New Zealand	owner	0
New Zealand	owner	1
New Zealand	owner	1
New Zealand	owner	1
New Zealand	owner	1
New Zealand	owner	1
New Zealand	owner	1
New Zealand	owner	1
New Zealand	owner	1
New Zealand	owner	1
New Zealand	owner	1
New Zealand	owner	1
New Zealand	owner	1
New Zealand	owner	1
New Zealand	owner	1
New Zealand	owner	1
New Zealand	owner	1
New Zealand	owner	1
New Zealand	owner	1
New Zealand	owner	1
New Zealand	owner	1
New Zealand	owner	1
New Zealand	owner	1
New Zealand	owner	1
New Zealand	owner	1
New Zealand	owner	1
New Zealand	owner	1
New Zealand	owner	1
New Zealand	owner	1
New Zealand	owner	1
New Zealand	owner	1
New Zealand	owner	1
New Zealand	owner	1
New Zealand	owner	1
New Zealand	owner	1
New Zealand	owner	1
New Zealand	owner	1
New Zealand	owner	1
New Zealand	owner	1
New Zealand	owner	1
New Zealand	owner	1
New Zealand	owner	1
New Zealand	owner	1
New Zealand	owner	1
New Zealand	owner	1
New Zealand	owner	1
New Zealand	owner	1
New Zealand	owner	1
New Zealand	owner	1
New Zealand	owner	1
New Zealand	owner	1
New Zealand	owner	1
New Zealand	owner	1
New Zealand	owner	1
New Zealand	owner	1
New Zealand	owner	1
New Zealand	owner	1
New Zealand	owner	1
New Zealand	owner	1
New Zealand	owner	1
New Zealand	owner	1
New Zealand	owner	1
New Zealand	owner	1
New Zealand	owner	1
New Zealand	owner	1
New Zealand	owner	1
New Zealand	owner	1
New Zealand	owner	1
New Zealand	owner	1
New Zealand	owner	1
New Zealand	owner	1
New Zealand	owner	1
New Zealand	owner	1
New Zealand	owner	1
New Zealand	owner	1
New Zealand	owner	1
New Zealand	owner	1
New Zealand	owner	1
New Zealand	owner	1
New Zealand	owner	1
New Zealand	owner	1
New Zealand	owner	1
New Zealand	owner	1
New Zealand	owner	1
New Zealand	owner	1
New Zealand	owner	1
New Zealand	owner	1
New Zealand	owner	1
New Zealand	owner	1
New Zealand	owner	1
New Zealand	owner	1
New Zealand	owner	1
New Zealand	owner	1
New Zealand	owner	1
New Zealand	owner	1
New Zealand	owner	1
New Zealand	owner	1
New Zealand	owner	1
New Zealand	non-owner	0
New Zealand	non-owner	0
New Zealand	non-owner	0
New Zealand	non-owner	0
New Zealand	non-owner	0
New Zealand	non-owner	0
New Zealand	non-owner	0
New Zealand	non-owner	0
New Zealand	non-owner	0
New Zealand	non-owner	0
New Zealand	non-owner	0
New Zealand	non-owner	0
New Zealand	non-owner	0
New Zealand	non-owner	0
New Zealand	non-owner	0
New Zealand	non-owner	0
New Zealand	non-owner	0
New Zealand	non-owner	0
New Zealand	non-owner	0
New Zealand	non-owner	0
New Zealand	non-owner	0
New Zealand	non-owner	0
New Zealand	non-owner	0
New Zealand	non-owner	0
New Zealand	non-owner	0
New Zealand	non-owner	0
New Zealand	non-owner	0
New Zealand	non-owner	0
New Zealand	non-owner	0
New Zealand	non-owner	0
New Zealand	non-owner	0
New Zealand	non-owner	0
New Zealand	non-owner	0
New Zealand	non-owner	0
New Zealand	non-owner	0
New Zealand	non-owner	0
New Zealand	non-owner	0
New Zealand	non-owner	0
New Zealand	non-owner	0
New Zealand	non-owner	0
New Zealand	non-owner	0
New Zealand	non-owner	0
New Zealand	non-owner	0
New Zealand	non-owner	0
New Zealand	non-owner	0
New Zealand	non-owner	0
New Zealand	non-owner	0
New Zealand	non-owner	0
New Zealand	non-owner	0
New Zealand	non-owner	0
New Zealand	non-owner	0
New Zealand	non-owner	0
New Zealand	non-owner	0
New Zealand	non-owner	0
New Zealand	non-owner	0
New Zealand	non-owner	0
New Zealand	non-owner	0
New Zealand	non-owner	0
New Zealand	non-owner	0
New Zealand	non-owner	0
New Zealand	non-owner	0
New Zealand	non-owner	0
New Zealand	non-owner	0
New Zealand	non-owner	0
New Zealand	non-owner	0
New Zealand	non-owner	0
New Zealand	non-owner	0
New Zealand	non-owner	0
New Zealand	non-owner	0
New Zealand	non-owner	0
New Zealand	non-owner	0
New Zealand	non-owner	0
New Zealand	non-owner	0
New Zealand	non-owner	0
New Zealand	non-owner	0
New Zealand	non-owner	0
New Zealand	non-owner	0
New Zealand	non-owner	0
New Zealand	non-owner	0
New Zealand	non-owner	0
New Zealand	non-owner	0
New Zealand	non-owner	0
New Zealand	non-owner	0
New Zealand	non-owner	0
New Zealand	non-owner	0
New Zealand	non-owner	0
New Zealand	non-owner	0
New Zealand	non-owner	0
New Zealand	non-owner	0
New Zealand	non-owner	0
New Zealand	non-owner	0
New Zealand	non-owner	0
New Zealand	non-owner	0
New Zealand	non-owner	0
New Zealand	non-owner	0
New Zealand	non-owner	0
New Zealand	non-owner	0
New Zealand	non-owner	0
New Zealand	non-owner	0
New Zealand	non-owner	0
New Zealand	non-owner	0
New Zealand	non-owner	0
New Zealand	non-owner	0
New Zealand	non-owner	0
New Zealand	non-owner	0
New Zealand	non-owner	0
New Zealand	non-owner	0
New Zealand	non-owner	0
New Zealand	non-owner	0
New Zealand	non-owner	1
New Zealand	non-owner	1
New Zealand	non-owner	1
New Zealand	non-owner	1
New Zealand	non-owner	1
New Zealand	non-owner	1
New Zealand	non-owner	1
New Zealand	non-owner	1
New Zealand	non-owner	1
New Zealand	non-owner	1
New Zealand	non-owner	1
New Zealand	non-owner	1
New Zealand	non-owner	1
New Zealand	non-owner	1
New Zealand	non-owner	1
New Zealand	non-owner	1
New Zealand	non-owner	1
New Zealand	non-owner	1
New Zealand	non-owner	1
New Zealand	non-owner	1
New Zealand	non-owner	1
New Zealand	non-owner	1
New Zealand	non-owner	1
New Zealand	non-owner	1
New Zealand	non-owner	1
New Zealand	non-owner	1
New Zealand	non-owner	1
New Zealand	non-owner	1
New Zealand	non-owner	1
New Zealand	non-owner	1
New Zealand	non-owner	1
New Zealand	non-owner	1
New Zealand	non-owner	1
New Zealand	non-owner	1
New Zealand	non-owner	1
New Zealand	non-owner	1
New Zealand	non-owner	1
New Zealand	non-owner	1
New Zealand	non-owner	1
New Zealand	non-owner	1
New Zealand	non-owner	1
New Zealand	non-owner	1
New Zealand	non-owner	1
New Zealand	non-owner	1
USA Mainland	owner	0
USA Mainland	owner	0
USA Mainland	owner	0
USA Mainland	owner	0
USA Mainland	owner	0
USA Mainland	owner	0
USA Mainland	owner	0
USA Mainland	owner	0
USA Mainland	owner	0
USA Mainland	owner	0
USA Mainland	owner	0
USA Mainland	owner	0
USA Mainland	owner	0
USA Mainland	owner	0
USA Mainland	owner	0
USA Mainland	owner	0
USA Mainland	owner	0
USA Mainland	owner	0
USA Mainland	owner	0
USA Mainland	owner	0
USA Mainland	owner	1
USA Mainland	owner	1
USA Mainland	owner	1
USA Mainland	owner	1
USA Mainland	owner	1
USA Mainland	owner	1
USA Mainland	owner	1
USA Mainland	owner	1
USA Mainland	owner	1
USA Mainland	owner	1
USA Mainland	owner	1
USA Mainland	owner	1
USA Mainland	owner	1
USA Mainland	owner	1
USA Mainland	owner	1
USA Mainland	owner	1
USA Mainland	owner	1
USA Mainland	owner	1
USA Mainland	owner	1
USA Mainland	owner	1
USA Mainland	owner	1
USA Mainland	owner	1
USA Mainland	owner	1
USA Mainland	non-owner	0
USA Mainland	non-owner	0
USA Mainland	non-owner	0
USA Mainland	non-owner	0
USA Mainland	non-owner	0
USA Mainland	non-owner	0
USA Mainland	non-owner	0
USA Mainland	non-owner	0
USA Mainland	non-owner	0
USA Mainland	non-owner	0
USA Mainland	non-owner	0
USA Mainland	non-owner	0
USA Mainland	non-owner	0
USA Mainland	non-owner	0
USA Mainland	non-owner	0
USA Mainland	non-owner	0
USA Mainland	non-owner	0
USA Mainland	non-owner	0
USA Mainland	non-owner	0
USA Mainland	non-owner	0
USA Mainland	non-owner	0
USA Mainland	non-owner	0
USA Mainland	non-owner	0
USA Mainland	non-owner	0
USA Mainland	non-owner	0
USA Mainland	non-owner	0
USA Mainland	non-owner	0
USA Mainland	non-owner	0
USA Mainland	non-owner	0
USA Mainland	non-owner	0
USA Mainland	non-owner	0
USA Mainland	non-owner	0
USA Mainland	non-owner	0
USA Mainland	non-owner	0
USA Mainland	non-owner	1
USA Mainland	non-owner	1
USA Mainland	non-owner	1
USA Mainland	non-owner	1
USA Mainland	non-owner	1
USA Mainland	non-owner	1
USA Mainland	non-owner	1
USA Mainland	non-owner	1
USA Mainland	non-owner	1
USA Mainland	non-owner	1
USA Mainland	non-owner	1
USA Mainland	non-owner	1
USA Mainland	non-owner	1
USA Mainland	non-owner	1
USA Mainland	non-owner	1
USA Mainland	non-owner	1
USA Mainland	non-owner	1
USA Mainland	non-owner	1
USA Mainland	non-owner	1
USA Mainland	non-owner	1
USA Mainland	non-owner	1
USA Mainland	non-owner	1
USA Mainland	non-owner	1
USA Mainland	non-owner	1
USA Mainland	non-owner	1
USA Mainland	non-owner	1
USA Mainland	non-owner	1
USA Mainland	non-owner	1
USA Mainland	non-owner	1
USA Mainland	non-owner	1
USA Mainland	non-owner	1
USA Mainland	non-owner	1
USA Mainland	non-owner	1
USA Mainland	non-owner	1
USA Mainland	non-owner	1
Hawaii	owner	0
Hawaii	owner	0
Hawaii	owner	0
Hawaii	owner	0
Hawaii	owner	0
Hawaii	owner	0
Hawaii	owner	0
Hawaii	owner	0
Hawaii	owner	0
Hawaii	owner	0
Hawaii	owner	0
Hawaii	owner	0
Hawaii	owner	0
Hawaii	owner	1
Hawaii	owner	1
Hawaii	owner	1
Hawaii	owner	1
Hawaii	owner	1
Hawaii	owner	1
Hawaii	owner	1
Hawaii	owner	1
Hawaii	owner	1
Hawaii	owner	1
Hawaii	owner	1
Hawaii	owner	1
Hawaii	owner	1
Hawaii	owner	1
Hawaii	owner	1
Hawaii	owner	1
Hawaii	owner	1
Hawaii	owner	1
Hawaii	owner	1
Hawaii	owner	1
Hawaii	owner	1
Hawaii	owner	1
Hawaii	owner	1
Hawaii	owner	1
Hawaii	owner	1
Hawaii	non-owner	0
Hawaii	non-owner	0
Hawaii	non-owner	0
Hawaii	non-owner	0
Hawaii	non-owner	0
Hawaii	non-owner	0
Hawaii	non-owner	0
Hawaii	non-owner	0
Hawaii	non-owner	0
Hawaii	non-owner	0
Hawaii	non-owner	0
Hawaii	non-owner	0
Hawaii	non-owner	0
Hawaii	non-owner	0
Hawaii	non-owner	0
Hawaii	non-owner	0
Hawaii	non-owner	0
Hawaii	non-owner	0
Hawaii	non-owner	0
Hawaii	non-owner	0
Hawaii	non-owner	0
Hawaii	non-owner	0
Hawaii	non-owner	0
Hawaii	non-owner	0
Hawaii	non-owner	0
Hawaii	non-owner	0
Hawaii	non-owner	0
Hawaii	non-owner	0
Hawaii	non-owner	0
Hawaii	non-owner	0
Hawaii	non-owner	0
Hawaii	non-owner	0
Hawaii	non-owner	0
Hawaii	non-owner	0
Hawaii	non-owner	0
Hawaii	non-owner	0
Hawaii	non-owner	0
Hawaii	non-owner	0
Hawaii	non-owner	0
Hawaii	non-owner	0
Hawaii	non-owner	0
Hawaii	non-owner	0
Hawaii	non-owner	0
Hawaii	non-owner	0
Hawaii	non-owner	0
Hawaii	non-owner	0
Hawaii	non-owner	0
Hawaii	non-owner	0
Hawaii	non-owner	0
Hawaii	non-owner	0
Hawaii	non-owner	0
Hawaii	non-owner	0
Hawaii	non-owner	0
Hawaii	non-owner	0
Hawaii	non-owner	0
Hawaii	non-owner	0
Hawaii	non-owner	0
Hawaii	non-owner	0
Hawaii	non-owner	0
Hawaii	non-owner	0
Hawaii	non-owner	1
Hawaii	non-owner	1
Hawaii	non-owner	1
Hawaii	non-owner	1
Hawaii	non-owner	1
Hawaii	non-owner	1
Hawaii	non-owner	1
Hawaii	non-owner	1
Hawaii	non-owner	1
Hawaii	non-owner	1
Hawaii	non-owner	1
Hawaii	non-owner	1
Hawaii	non-owner	1
Hawaii	non-owner	1
Hawaii	non-owner	1
Hawaii	non-owner	1
Hawaii	non-owner	1
Hawaii	non-owner	1
Hawaii	non-owner	1
Hawaii	non-owner	1
Hawaii	non-owner	1
Hawaii	non-owner	1
Hawaii	non-owner	1
Hawaii	non-owner	1
Hawaii	non-owner	1
Hawaii	non-owner	1
UK	owner	0
UK	owner	0
UK	owner	0
UK	owner	0
UK	owner	0
UK	owner	0
UK	owner	0
UK	owner	0
UK	owner	0
UK	owner	0
UK	owner	0
UK	owner	0
UK	owner	0
UK	owner	0
UK	owner	1
UK	owner	1
UK	owner	1
UK	owner	1
UK	owner	1
UK	owner	1
UK	owner	1
UK	owner	1
UK	owner	1
UK	owner	1
UK	owner	1
UK	owner	1
UK	owner	1
UK	owner	1
UK	owner	1
UK	owner	1
UK	owner	1
UK	owner	1
UK	owner	1
UK	owner	1
UK	owner	1
UK	owner	1
UK	owner	1
UK	owner	1
UK	owner	1
UK	owner	1
UK	owner	1
UK	owner	1
UK	owner	1
UK	owner	1
UK	owner	1
UK	owner	1
UK	owner	1
UK	owner	1
UK	owner	1
UK	owner	1
UK	owner	1
UK	owner	1
UK	owner	1
UK	owner	1
UK	owner	1
UK	non-owner	0
UK	non-owner	0
UK	non-owner	0
UK	non-owner	0
UK	non-owner	0
UK	non-owner	0
UK	non-owner	0
UK	non-owner	0
UK	non-owner	0
UK	non-owner	0
UK	non-owner	0
UK	non-owner	0
UK	non-owner	0
UK	non-owner	0
UK	non-owner	0
UK	non-owner	0
UK	non-owner	0
UK	non-owner	0
UK	non-owner	0
UK	non-owner	0
UK	non-owner	0
UK	non-owner	0
UK	non-owner	0
UK	non-owner	0
UK	non-owner	0
UK	non-owner	0
UK	non-owner	0
UK	non-owner	0
UK	non-owner	0
UK	non-owner	0
UK	non-owner	0
UK	non-owner	0
UK	non-owner	0
UK	non-owner	0
UK	non-owner	0
UK	non-owner	0
UK	non-owner	0
UK	non-owner	0
UK	non-owner	0
UK	non-owner	0
UK	non-owner	0
UK	non-owner	0
UK	non-owner	0
UK	non-owner	1
UK	non-owner	1
UK	non-owner	1
UK	non-owner	1
UK	non-owner	1
UK	non-owner	1
UK	non-owner	1
UK	non-owner	1
UK	non-owner	1
UK	non-owner	1
UK	non-owner	1
UK	non-owner	1
UK	non-owner	1
UK	non-owner	1
UK	non-owner	1
UK	non-owner	1
UK	non-owner	1
UK	non-owner	1
UK	non-owner	1
UK	non-owner	1
UK	non-owner	1
UK	non-owner	1
UK	non-owner	1
UK	non-owner	1
UK	non-owner	1
UK	non-owner	1
UK	non-owner	1
UK	non-owner	1
UK	non-owner	1
UK	non-owner	1
UK	non-owner	1
UK	non-owner	1
UK	non-owner	1
UK	non-owner	1
UK	non-owner	1
UK	non-owner	1
UK	non-owner	1
UK	non-owner	1
UK	non-owner	1
UK	non-owner	1
UK	non-owner	1
UK	non-owner	1
UK	non-owner	1
UK	non-owner	1
UK	non-owner	1
UK	non-owner	1
UK	non-owner	1
UK	non-owner	1
UK	non-owner	1
China	owner	0
China	owner	0
China	owner	0
China	owner	0
China	owner	0
China	owner	0
China	owner	0
China	owner	0
China	owner	0
China	owner	0
China	owner	0
China	owner	0
China	owner	0
China	owner	0
China	owner	0
China	owner	0
China	owner	0
China	owner	0
China	owner	0
China	owner	0
China	owner	0
China	owner	0
China	owner	0
China	owner	0
China	owner	0
China	owner	0
China	owner	0
China	owner	0
China	owner	0
China	owner	0
China	owner	0
China	owner	0
China	owner	0
China	owner	0
China	owner	0
China	owner	0
China	owner	0
China	owner	1
China	owner	1
China	owner	1
China	owner	1
China	owner	1
China	owner	1
China	owner	1
China	owner	1
China	owner	1
China	owner	1
China	owner	1
China	owner	1
China	owner	1
China	owner	1
China	owner	1
China	owner	1
China	non-owner	0
China	non-owner	0
China	non-owner	0
China	non-owner	0
China	non-owner	0
China	non-owner	0
China	non-owner	0
China	non-owner	0
China	non-owner	0
China	non-owner	0
China	non-owner	0
China	non-owner	0
China	non-owner	0
China	non-owner	0
China	non-owner	0
China	non-owner	0
China	non-owner	0
China	non-owner	0
China	non-owner	0
China	non-owner	0
China	non-owner	0
China	non-owner	0
China	non-owner	0
China	non-owner	0
China	non-owner	0
China	non-owner	0
China	non-owner	0
China	non-owner	0
China	non-owner	0
China	non-owner	0
China	non-owner	0
China	non-owner	0
China	non-owner	0
China	non-owner	0
China	non-owner	0
China	non-owner	0
China	non-owner	0
China	non-owner	0
China	non-owner	0
China	non-owner	0
China	non-owner	0
China	non-owner	0
China	non-owner	0
China	non-owner	0
China	non-owner	0
China	non-owner	0
China	non-owner	0
China	non-owner	0
China	non-owner	0
China	non-owner	0
China	non-owner	0
China	non-owner	0
China	non-owner	0
China	non-owner	0
China	non-owner	0
China	non-owner	0
China	non-owner	0
China	non-owner	0
China	non-owner	0
China	non-owner	0
China	non-owner	0
China	non-owner	0
China	non-owner	0
China	non-owner	0
China	non-owner	0
China	non-owner	0
China	non-owner	0
China	non-owner	0
China	non-owner	0
China	non-owner	0
China	non-owner	0
China	non-owner	0
China	non-owner	0
China	non-owner	0
China	non-owner	0
China	non-owner	0
China	non-owner	0
China	non-owner	0
China	non-owner	0
China	non-owner	0
China	non-owner	0
China	non-owner	0
China	non-owner	0
China	non-owner	0
China	non-owner	0
China	non-owner	0
China	non-owner	0
China	non-owner	0
China	non-owner	0
China	non-owner	0
China	non-owner	0
China	non-owner	0
China	non-owner	0
China	non-owner	0
China	non-owner	0
China	non-owner	0
China	non-owner	0
China	non-owner	0
China	non-owner	0
China	non-owner	0
China	non-owner	0
China	non-owner	0
China	non-owner	0
China	non-owner	0
China	non-owner	0
China	non-owner	0
China	non-owner	0
China	non-owner	0
China	non-owner	0
China	non-owner	0
China	non-owner	0
China	non-owner	0
China	non-owner	0
China	non-owner	0
China	non-owner	0
China	non-owner	0
China	non-owner	0
China	non-owner	0
China	non-owner	0
China	non-owner	0
China	non-owner	0
China	non-owner	0
China	non-owner	0
China	non-owner	0
China	non-owner	0
China	non-owner	0
China	non-owner	0
China	non-owner	0
China	non-owner	0
China	non-owner	0
China	non-owner	0
China	non-owner	0
China	non-owner	0
China	non-owner	0
China	non-owner	0
China	non-owner	0
China	non-owner	0
China	non-owner	0
China	non-owner	0
China	non-owner	0
China	non-owner	0
China	non-owner	0
China	non-owner	0
China	non-owner	0
China	non-owner	0
China	non-owner	0
China	non-owner	0
China	non-owner	0
China	non-owner	0
China	non-owner	0
China	non-owner	0
China	non-owner	0
China	non-owner	0
China	non-owner	0
China	non-owner	0
China	non-owner	0
China	non-owner	0
China	non-owner	0
China	non-owner	0
China	non-owner	0
China	non-owner	0
China	non-owner	0
China	non-owner	0
China	non-owner	0
China	non-owner	0
China	non-owner	0
China	non-owner	0
China	non-owner	0
China	non-owner	0
China	non-owner	0
China	non-owner	0
China	non-owner	0
China	non-owner	0
China	non-owner	0
China	non-owner	0
China	non-owner	0
China	non-owner	0
China	non-owner	0
China	non-owner	0
China	non-owner	0
China	non-owner	0
China	non-owner	0
China	non-owner	0
China	non-owner	0
China	non-owner	0
China	non-owner	0
China	non-owner	0
China	non-owner	0
China	non-owner	0
China	non-owner	0
China	non-owner	0
China	non-owner	0
China	non-owner	0
China	non-owner	0
China	non-owner	0
China	non-owner	0
China	non-owner	0
China	non-owner	0
China	non-owner	0
China	non-owner	0
China	non-owner	0
China	non-owner	0
China	non-owner	0
China	non-owner	0
China	non-owner	0
China	non-owner	0
China	non-owner	0
China	non-owner	0
China	non-owner	0
China	non-owner	0
China	non-owner	0
China	non-owner	0
China	non-owner	0
China	non-owner	0
China	non-owner	0
China	non-owner	0
China	non-owner	0
China	non-owner	0
China	non-owner	0
China	non-owner	0
China	non-owner	0
China	non-owner	0
China	non-owner	0
China	non-owner	0
China	non-owner	0
China	non-owner	0
China	non-owner	1
China	non-owner	1
China	non-owner	1
China	non-owner	1
China	non-owner	1
China	non-owner	1
China	non-owner	1
China	non-owner	1
China	non-owner	1
China	non-owner	1
China	non-owner	1
China	non-owner	1
China	non-owner	1
China	non-owner	1
China	non-owner	1
China	non-owner	1
China	non-owner	1
China	non-owner	1
China	non-owner	1
China	non-owner	1
China	non-owner	1
China	non-owner	1
China	non-owner	1
China	non-owner	1
China	non-owner	1
China	non-owner	1
China	non-owner	1
China	non-owner	1
China	non-owner	1
China	non-owner	1
China	non-owner	1
China	non-owner	1
China	non-owner	1
China	non-owner	1
China	non-owner	1
China	non-owner	1
China	non-owner	1
China	non-owner	1
China	non-owner	1
China	non-owner	1
China	non-owner	1
China	non-owner	1
China	non-owner	1
China	non-owner	1
China	non-owner	1
China	non-owner	1
China	non-owner	1
China	non-owner	1
China	non-owner	1
China	non-owner	1
China	non-owner	1
China	non-owner	1
China	non-owner	1
China	non-owner	1
China	non-owner	1
Kanagawa	owner	0
Kanagawa	owner	0
Kanagawa	owner	0
Kanagawa	owner	0
Kanagawa	owner	0
Kanagawa	owner	0
Kanagawa	owner	0
Kanagawa	owner	1
Osaka and Other	owner	0
Osaka and Other	owner	0
Osaka and Other	owner	0
Osaka and Other	owner	0
Osaka and Other	owner	0
Osaka and Other	non-owner	0
Osaka and Other	non-owner	1
Osaka and Other	non-owner	1
Osaka and Other	non-owner	1
Osaka and Other	non-owner	1
Osaka and Other	owner	0
Osaka and Other	owner	0
Osaka and Other	owner	0
Osaka and Other	owner	0
Osaka and Other	owner	0
Osaka and Other	owner	0
Osaka and Other	owner	1
Osaka and Other	owner	1
Osaka and Other	owner	1
Osaka and Other	non-owner	0
Osaka and Other	non-owner	0
Osaka and Other	non-owner	0
Osaka and Other	non-owner	0
Osaka and Other	non-owner	0
Osaka and Other	non-owner	0
Osaka and Other	non-owner	0
Osaka and Other	non-owner	0
Osaka and Other	non-owner	0
Osaka and Other	non-owner	0
Osaka and Other	non-owner	0
Osaka and Other	non-owner	0
Osaka and Other	non-owner	0
Osaka and Other	non-owner	0
Osaka and Other	non-owner	0
Osaka and Other	non-owner	0
Osaka and Other	non-owner	0
Osaka and Other	non-owner	0
Osaka and Other	non-owner	0
Osaka and Other	non-owner	1
Osaka and Other	non-owner	1
Osaka and Other	non-owner	1
Osaka and Other	non-owner	1
Osaka and Other	non-owner	1
Osaka and Other	non-owner	1
Osaka and Other	non-owner	1
Osaka and Other	non-owner	1
Osaka and Other	non-owner	1
Osaka and Other	non-owner	1
Osaka and Other	non-owner	1
Osaka and Other	non-owner	1
Osaka and Other	non-owner	1
Osaka and Other	non-owner	1
Osaka and Other	non-owner	1
Osaka and Other	non-owner	1
Osaka and Other	non-owner	1
Osaka and Other	non-owner	1
Osaka and Other	non-owner	1
Osaka and Other	non-owner	1
Osaka and Other	non-owner	1
Osaka and Other	non-owner	1
Osaka and Other	non-owner	1
Shizuoka	owner
Shizuoka	owner	0
Shizuoka	owner	0
Shizuoka	owner	0
Shizuoka	owner	0
Shizuoka	owner	0
Shizuoka	owner	0
Shizuoka	owner	0
Shizuoka	owner	0
Shizuoka	owner	0
Shizuoka	owner	0
Shizuoka	owner	0
Shizuoka	owner	0
Shizuoka	owner	0
Shizuoka	owner	0
Shizuoka	owner	0
Shizuoka	owner	0
Shizuoka	owner	0
Shizuoka	owner	0
Shizuoka	owner	0
Shizuoka	owner	0
Shizuoka	owner	0
Shizuoka	owner	0
Shizuoka	owner	0
Shizuoka	owner	0
Shizuoka	owner	0
Shizuoka	owner	0
Shizuoka	owner	0
Shizuoka	owner	1
Shizuoka	owner	1
Shizuoka	owner	1
Shizuoka	owner	1
Shizuoka	owner	1
Shizuoka	non-owner	0
Shizuoka	non-owner	0
Shizuoka	non-owner	0
Shizuoka	non-owner	0
Shizuoka	non-owner	0
Shizuoka	non-owner	0
Shizuoka	non-owner	0
Shizuoka	non-owner	0
Shizuoka	non-owner	0
Shizuoka	non-owner	0
Shizuoka	non-owner	0
Shizuoka	non-owner	0
Shizuoka	non-owner	0
Shizuoka	non-owner	0
Shizuoka	non-owner	0
Shizuoka	non-owner	0
Shizuoka	non-owner	0
Shizuoka	non-owner	0
Shizuoka	non-owner	0
Shizuoka	non-owner	0
Shizuoka	non-owner	0
Shizuoka	non-owner	0
Shizuoka	non-owner	0
Shizuoka	non-owner	0
Shizuoka	non-owner	0
Shizuoka	non-owner	0
Shizuoka	non-owner	0
Shizuoka	non-owner	0
Shizuoka	non-owner	0
Shizuoka	non-owner	0
Shizuoka	non-owner	0
Shizuoka	non-owner	0
Shizuoka	non-owner	0
Shizuoka	non-owner	0
Shizuoka	non-owner	0
Shizuoka	non-owner	0
Shizuoka	non-owner	0
Shizuoka	non-owner	0
Shizuoka	non-owner	0
Shizuoka	non-owner	0
Shizuoka	non-owner	1
Shizuoka	non-owner	1
Shizuoka	non-owner	1
Shizuoka	non-owner	1
Shizuoka	non-owner	1
Shizuoka	non-owner	1
Shizuoka	non-owner	1
Shizuoka	non-owner	1
Shizuoka	non-owner	1
Shizuoka	non-owner	1
Shizuoka	non-owner	1
Shizuoka	non-owner	1
Shizuoka	non-owner	1
Shizuoka	non-owner	1
Shizuoka	non-owner	1
Shizuoka	non-owner	1
Shizuoka	non-owner	1
Shizuoka	non-owner	1
Shizuoka	non-owner	1
Shizuoka	non-owner	1
Tokyo	owner	0
Tokyo	owner	0
Tokyo	owner	0
Tokyo	owner	0
Tokyo	owner	1
Tokyo	owner	1
Tokyo	owner	1
Tokyo	owner	1
Tokyo	non-owner	0
Tokyo	non-owner	0
Tokyo	non-owner	0
Tokyo	non-owner	0
Tokyo	non-owner	0
Tokyo	non-owner	0
Tokyo	non-owner	0
Tokyo	non-owner	0
Tokyo	non-owner	0
Tokyo	non-owner	0
Tokyo	non-owner	0
Tokyo	non-owner	0
Tokyo	non-owner	0
Tokyo	non-owner	0
Tokyo	non-owner	0
Tokyo	non-owner	0
Tokyo	non-owner	0
Tokyo	non-owner	1
Tokyo	non-owner	1
Tokyo	non-owner	1
Tokyo	non-owner	1
Tokyo	non-owner	1
Tokyo	non-owner	1

## Sheet: In at Night
Country	Ownership	Agreement
Australia	owner	0
Australia	owner	0		yes=0
Australia	owner	0		no=1
Australia	owner	0
Australia	owner	0
Australia	owner	0
Australia	owner	0
Australia	owner	0
Australia	owner	0
Australia	owner	0
Australia	owner	0
Australia	owner	0
Australia	owner	0
Australia	owner	0
Australia	owner	0
Australia	owner	0
Australia	owner	0
Australia	owner	0
Australia	owner	0
Australia	owner	0
Australia	owner	0
Australia	owner	0
Australia	owner	0
Australia	owner	0
Australia	owner	0
Australia	owner	0
Australia	owner	0
Australia	owner	0
Australia	owner	1
Australia	owner	1
Australia	owner	1
Australia	owner	1
Australia	owner	1
Australia	owner	1
Australia	non-owner	0
Australia	non-owner	0
Australia	non-owner	0
Australia	non-owner	0
Australia	non-owner	0
Australia	non-owner	0
Australia	non-owner	0
Australia	non-owner	0
Australia	non-owner	0
Australia	non-owner	0
Australia	non-owner	0
Australia	non-owner	0
Australia	non-owner	0
Australia	non-owner	0
Australia	non-owner	0
Australia	non-owner	0
Australia	non-owner	0
Australia	non-owner	0
Australia	non-owner	0
Australia	non-owner	0
Australia	non-owner	0
Australia	non-owner	0
Australia	non-owner	0
Australia	non-owner	0
Australia	non-owner	0
Australia	non-owner	0
Australia	non-owner	0
Australia	non-owner	0
Australia	non-owner	0
Australia	non-owner	0
Australia	non-owner	0
Australia	non-owner	0
Australia	non-owner	0
Australia	non-owner	0
Australia	non-owner	0
Australia	non-owner	0
Australia	non-owner	0
Australia	non-owner	0
Australia	non-owner	0
Australia	non-owner	0
Australia	non-owner	0
Australia	non-owner	0
Australia	non-owner	0
Australia	non-owner	0
Australia	non-owner	0
Australia	non-owner	0
Australia	non-owner	0
Australia	non-owner	0
Australia	non-owner	0
Australia	non-owner	0
Australia	non-owner	0
Australia	non-owner	0
Australia	non-owner	0
Australia	non-owner	0
Australia	non-owner	0
Australia	non-owner	0
Australia	non-owner	0
Australia	non-owner	0
Australia	non-owner	0
Australia	non-owner	0
Australia	non-owner	0
Australia	non-owner	0
Australia	non-owner	0
Australia	non-owner	0
Australia	non-owner	0
Australia	non-owner	0
Australia	non-owner	0
Australia	non-owner	0
Australia	non-owner	0
Australia	non-owner	0
Australia	non-owner	0
Australia	non-owner	0
Australia	non-owner	0
Australia	non-owner	0
Australia	non-owner	0
Australia	non-owner	0
Australia	non-owner	0
Australia	non-owner	0
Australia	non-owner	0
Australia	non-owner	0
Australia	non-owner	0
Australia	non-owner	0
Australia	non-owner	0
Australia	non-owner	0
Australia	non-owner	0
Australia	non-owner	0
Australia	non-owner	0
Australia	non-owner	0
Australia	non-owner	0
Australia	non-owner	0
Australia	non-owner	0
Australia	non-owner	0
Australia	non-owner	0
Australia	non-owner	0
Australia	non-owner	0
Australia	non-owner	0
Australia	non-owner	0
Australia	non-owner	0
Australia	non-owner	0
Australia	non-owner	0
Australia	non-owner	0
Australia	non-owner	0
Australia	non-owner	0
Australia	non-owner	0
Australia	non-owner	0
Australia	non-owner	0
Australia	non-owner	0
Australia	non-owner	0
Australia	non-owner	0
Australia	non-owner	0
Australia	non-owner	0
Australia	non-owner	0
Australia	non-owner	0
Australia	non-owner	0
Australia	non-owner	0
Australia	non-owner	0
Australia	non-owner	0
Australia	non-owner	0
Australia	non-owner	0
Australia	non-owner	0
Australia	non-owner	0
Australia	non-owner	0
Australia	non-owner	0
Australia	non-owner	0
Australia	non-owner	1
Australia	non-owner	1
Australia	non-owner	1
Australia	non-owner	1
Australia	non-owner	1
Australia	non-owner	1
Australia	non-owner	1
New Zealand	owner	0
New Zealand	owner	0
New Zealand	owner	0
New Zealand	owner	0
New Zealand	owner	0
New Zealand	owner	0
New Zealand	owner	0
New Zealand	owner	0
New Zealand	owner	0
New Zealand	owner	0
New Zealand	owner	0
New Zealand	owner	0
New Zealand	owner	0
New Zealand	owner	0
New Zealand	owner	0
New Zealand	owner	0
New Zealand	owner	0
New Zealand	owner	0
New Zealand	owner	0
New Zealand	owner	0
New Zealand	owner	0
New Zealand	owner	0
New Zealand	owner	0
New Zealand	owner	0
New Zealand	owner	0
New Zealand	owner	0
New Zealand	owner	0
New Zealand	owner	0
New Zealand	owner	0
New Zealand	owner	0
New Zealand	owner	0
New Zealand	owner	0
New Zealand	owner	0
New Zealand	owner	0
New Zealand	owner	0
New Zealand	owner	0
New Zealand	owner	0
New Zealand	owner	0
New Zealand	owner	0
New Zealand	owner	0
New Zealand	owner	0
New Zealand	owner	0
New Zealand	owner	0
New Zealand	owner	0
New Zealand	owner	0
New Zealand	owner	0
New Zealand	owner	0
New Zealand	owner	0
New Zealand	owner	0
New Zealand	owner	0
New Zealand	owner	0
New Zealand	owner	0
New Zealand	owner	0
New Zealand	owner	0
New Zealand	owner	1
New Zealand	owner	1
New Zealand	owner	1
New Zealand	owner	1
New Zealand	owner	1
New Zealand	owner	1
New Zealand	owner	1
New Zealand	owner	1
New Zealand	owner	1
New Zealand	owner	1
New Zealand	owner	1
New Zealand	owner	1
New Zealand	owner	1
New Zealand	owner	1
New Zealand	owner	1
New Zealand	owner	1
New Zealand	owner	1
New Zealand	owner	1
New Zealand	owner	1
New Zealand	owner	1
New Zealand	owner	1
New Zealand	owner	1
New Zealand	owner	1
New Zealand	owner	1
New Zealand	owner	1
New Zealand	owner	1
New Zealand	owner	1
New Zealand	owner	1
New Zealand	owner	1
New Zealand	owner	1
New Zealand	owner	1
New Zealand	owner	1
New Zealand	owner	1
New Zealand	owner	1
New Zealand	owner	1
New Zealand	owner	1
New Zealand	owner	1
New Zealand	owner	1
New Zealand	owner	1
New Zealand	owner	1
New Zealand	owner	1
New Zealand	owner	1
New Zealand	owner	1
New Zealand	owner	1
New Zealand	owner	1
New Zealand	owner	1
New Zealand	owner	1
New Zealand	owner	1
New Zealand	owner	1
New Zealand	owner	1
New Zealand	owner	1
New Zealand	owner	1
New Zealand	owner	1
New Zealand	owner	1
New Zealand	owner	1
New Zealand	owner	1
New Zealand	owner	1
New Zealand	owner	1
New Zealand	owner	1
New Zealand	owner	1
New Zealand	owner	1
New Zealand	owner	1
New Zealand	owner	1
New Zealand	owner	1
New Zealand	owner	1
New Zealand	owner	1
New Zealand	owner	1
New Zealand	owner	1
New Zealand	owner	1
New Zealand	owner	1
New Zealand	owner	1
New Zealand	owner	1
New Zealand	owner	1
New Zealand	owner	1
New Zealand	owner	1
New Zealand	owner	1
New Zealand	owner	1
New Zealand	owner	1
New Zealand	owner	1
New Zealand	owner	1
New Zealand	owner	1
New Zealand	owner	1
New Zealand	owner	1
New Zealand	owner	1
New Zealand	owner	1
New Zealand	owner	1
New Zealand	owner	1
New Zealand	owner	1
New Zealand	owner	1
New Zealand	owner	1
New Zealand	owner	1
New Zealand	owner	1
New Zealand	owner	1
New Zealand	owner	1
New Zealand	owner	1
New Zealand	owner	1
New Zealand	owner	1
New Zealand	owner	1
New Zealand	owner	1
New Zealand	owner	1
New Zealand	owner	1
New Zealand	owner	1
New Zealand	owner	1
New Zealand	owner	1
New Zealand	owner	1
New Zealand	owner	1
New Zealand	owner	1
New Zealand	owner	1
New Zealand	owner	1
New Zealand	owner	1
New Zealand	owner	1
New Zealand	owner	1
New Zealand	owner	1
New Zealand	owner	1
New Zealand	owner	1
New Zealand	owner	1
New Zealand	owner	1
New Zealand	non-owner	0
New Zealand	non-owner	0
New Zealand	non-owner	0
New Zealand	non-owner	0
New Zealand	non-owner	0
New Zealand	non-owner	0
New Zealand	non-owner	0
New Zealand	non-owner	0
New Zealand	non-owner	0
New Zealand	non-owner	0
New Zealand	non-owner	0
New Zealand	non-owner	0
New Zealand	non-owner	0
New Zealand	non-owner	0
New Zealand	non-owner	0
New Zealand	non-owner	0
New Zealand	non-owner	0
New Zealand	non-owner	0
New Zealand	non-owner	0
New Zealand	non-owner	0
New Zealand	non-owner	0
New Zealand	non-owner	0
New Zealand	non-owner	0
New Zealand	non-owner	0
New Zealand	non-owner	0
New Zealand	non-owner	0
New Zealand	non-owner	0
New Zealand	non-owner	0
New Zealand	non-owner	0
New Zealand	non-owner	0
New Zealand	non-owner	0
New Zealand	non-owner	0
New Zealand	non-owner	0
New Zealand	non-owner	0
New Zealand	non-owner	0
New Zealand	non-owner	0
New Zealand	non-owner	0
New Zealand	non-owner	0
New Zealand	non-owner	0
New Zealand	non-owner	0
New Zealand	non-owner	0
New Zealand	non-owner	0
New Zealand	non-owner	0
New Zealand	non-owner	0
New Zealand	non-owner	0
New Zealand	non-owner	0
New Zealand	non-owner	0
New Zealand	non-owner	0
New Zealand	non-owner	0
New Zealand	non-owner	0
New Zealand	non-owner	0
New Zealand	non-owner	0
New Zealand	non-owner	0
New Zealand	non-owner	0
New Zealand	non-owner	0
New Zealand	non-owner	0
New Zealand	non-owner	0
New Zealand	non-owner	0
New Zealand	non-owner	0
New Zealand	non-owner	0
New Zealand	non-owner	0
New Zealand	non-owner	0
New Zealand	non-owner	0
New Zealand	non-owner	0
New Zealand	non-owner	0
New Zealand	non-owner	0
New Zealand	non-owner	0
New Zealand	non-owner	0
New Zealand	non-owner	0
New Zealand	non-owner	0
New Zealand	non-owner	0
New Zealand	non-owner	0
New Zealand	non-owner	0
New Zealand	non-owner	0
New Zealand	non-owner	0
New Zealand	non-owner	0
New Zealand	non-owner	0
New Zealand	non-owner	0
New Zealand	non-owner	0
New Zealand	non-owner	0
New Zealand	non-owner	0
New Zealand	non-owner	0
New Zealand	non-owner	0
New Zealand	non-owner	0
New Zealand	non-owner	0
New Zealand	non-owner	0
New Zealand	non-owner	0
New Zealand	non-owner	0
New Zealand	non-owner	0
New Zealand	non-owner	0
New Zealand	non-owner	0
New Zealand	non-owner	0
New Zealand	non-owner	0
New Zealand	non-owner	0
New Zealand	non-owner	0
New Zealand	non-owner	0
New Zealand	non-owner	0
New Zealand	non-owner	0
New Zealand	non-owner	0
New Zealand	non-owner	0
New Zealand	non-owner	1
New Zealand	non-owner	1
New Zealand	non-owner	1
New Zealand	non-owner	1
New Zealand	non-owner	1
New Zealand	non-owner	1
New Zealand	non-owner	1
New Zealand	non-owner	1
New Zealand	non-owner	1
New Zealand	non-owner	1
New Zealand	non-owner	1
New Zealand	non-owner	1
New Zealand	non-owner	1
New Zealand	non-owner	1
New Zealand	non-owner	1
New Zealand	non-owner	1
New Zealand	non-owner	1
New Zealand	non-owner	1
New Zealand	non-owner	1
New Zealand	non-owner	1
New Zealand	non-owner	1
New Zealand	non-owner	1
New Zealand	non-owner	1
New Zealand	non-owner	1
New Zealand	non-owner	1
New Zealand	non-owner	1
New Zealand	non-owner	1
New Zealand	non-owner	1
New Zealand	non-owner	1
New Zealand	non-owner	1
New Zealand	non-owner	1
New Zealand	non-owner	1
New Zealand	non-owner	1
New Zealand	non-owner	1
New Zealand	non-owner	1
New Zealand	non-owner	1
New Zealand	non-owner	1
New Zealand	non-owner	1
New Zealand	non-owner	1
New Zealand	non-owner	1
New Zealand	non-owner	1
New Zealand	non-owner	1
New Zealand	non-owner	1
New Zealand	non-owner	1
New Zealand	non-owner	1
New Zealand	non-owner	1
New Zealand	non-owner	1
New Zealand	non-owner	1
New Zealand	non-owner	1
New Zealand	non-owner	1
New Zealand	non-owner	1
New Zealand	non-owner	1
New Zealand	non-owner	1
New Zealand	non-owner	1
New Zealand	non-owner	1
New Zealand	non-owner	1
USA	owner	0
USA	owner	0
USA	owner	0
USA	owner	0
USA	owner	0
USA	owner	0
USA	owner	0
USA	owner	0
USA	owner	0
USA	owner	0
USA	owner	0
USA	owner	0
USA	owner	0
USA	owner	0
USA	owner	0
USA	owner	0
USA	owner	0
USA	owner	0
USA	owner	0
USA	owner	0
USA	owner	0
USA	owner	0
USA	owner	0
USA	owner	0
USA	owner	0
USA	owner	0
USA	owner	0
USA	owner	0
USA	owner	0
USA	owner	0
USA	owner	0
USA	owner	0
USA	owner	0
USA	owner	0
USA	owner	0
USA	owner	0
USA	owner	0
USA	owner	0
USA	owner	0
USA	owner	0
USA	owner	0
USA	owner	0
USA	owner	0
USA	owner	0
USA	owner	0
USA	owner	0
USA	owner	1
USA	owner	1
USA	owner	1
USA	owner	1
USA	owner	1
USA	owner	1
USA	owner	1
USA	owner	1
USA	owner	1
USA	owner	1
USA	owner	1
USA	owner	1
USA	owner	1
USA	owner	1
USA	owner	1
USA	owner	1
USA	owner	1
USA	owner	1
USA	owner	1
USA	owner	1
USA	owner	1
USA	owner	1
USA	owner	1
USA	owner	1
USA	owner	1
USA	owner	1
USA	owner	1
USA	owner	1
USA	owner	1
USA	owner	1
USA	owner	1
USA	owner	1
USA	owner	1
USA	owner	1
USA	owner	1
USA	owner	1
USA	owner	1
USA	owner	1
USA	owner	1
USA	owner	1
USA	owner	1
USA	non-owner	0
USA	non-owner	0
USA	non-owner	0
USA	non-owner	0
USA	non-owner	0
USA	non-owner	0
USA	non-owner	0
USA	non-owner	0
USA	non-owner	0
USA	non-owner	0
USA	non-owner	0
USA	non-owner	0
USA	non-owner	0
USA	non-owner	0
USA	non-owner	0
USA	non-owner	0
USA	non-owner	0
USA	non-owner	0
USA	non-owner	0
USA	non-owner	0
USA	non-owner	0
USA	non-owner	0
USA	non-owner	0
USA	non-owner	0
USA	non-owner	0
USA	non-owner	0
USA	non-owner	0
USA	non-owner	0
USA	non-owner	0
USA	non-owner	0
USA	non-owner	0
USA	non-owner	0
USA	non-owner	0
USA	non-owner	0
USA	non-owner	0
USA	non-owner	0
USA	non-owner	0
USA	non-owner	0
USA	non-owner	0
USA	non-owner	0
USA	non-owner	0
USA	non-owner	0
USA	non-owner	0
USA	non-owner	0
USA	non-owner	0
USA	non-owner	0
USA	non-owner	0
USA	non-owner	0
USA	non-owner	0
USA	non-owner	0
USA	non-owner	0
USA	non-owner	0
USA	non-owner	0
USA	non-owner	0
USA	non-owner	0
USA	non-owner	0
USA	non-owner	0
USA	non-owner	0
USA	non-owner	0
USA	non-owner	0
USA	non-owner	0
USA	non-owner	0
USA	non-owner	0
USA	non-owner	0
USA	non-owner	0
USA	non-owner	0
USA	non-owner	0
USA	non-owner	0
USA	non-owner	0
USA	non-owner	0
USA	non-owner	0
USA	non-owner	0
USA	non-owner	0
USA	non-owner	0
USA	non-owner	0
USA	non-owner	0
USA	non-owner	0
USA	non-owner	0
USA	non-owner	0
USA	non-owner	0
USA	non-owner	0
USA	non-owner	0
USA	non-owner	0
USA	non-owner	0
USA	non-owner	0
USA	non-owner	0
USA	non-owner	0
USA	non-owner	0
USA	non-owner	0
USA	non-owner	0
USA	non-owner	0
USA	non-owner	0
USA	non-owner	0
USA	non-owner	0
USA	non-owner	0
USA	non-owner	0
USA	non-owner	0
USA	non-owner	0
USA	non-owner	0
USA	non-owner	0
USA	non-owner	0
USA	non-owner	0
USA	non-owner	0
USA	non-owner	0
USA	non-owner	0
USA	non-owner	0
USA	non-owner	0
USA	non-owner	0
USA	non-owner	0
USA	non-owner	0
USA	non-owner	0
USA	non-owner	0
USA	non-owner	0
USA	non-owner	0
USA	non-owner	0
USA	non-owner	0
USA	non-owner	0
USA	non-owner	0
USA	non-owner	0
USA	non-owner	0
USA	non-owner	0
USA	non-owner	0
USA	non-owner	1
USA	non-owner	1
USA	non-owner	1
USA	non-owner	1
USA	non-owner	1
USA	non-owner	1
USA	non-owner	1
USA	non-owner	1
USA	non-owner	1
USA	non-owner	1
USA	non-owner	1
USA	non-owner	1
USA	non-owner	1
USA	non-owner	1
USA	non-owner	1
USA	non-owner	1
USA	non-owner	1
USA	non-owner	1
USA	non-owner	1
USA	non-owner	1
USA	non-owner	1
USA	non-owner	1
USA	non-owner	1
USA	non-owner	1
USA	non-owner	1
USA	non-owner	1
USA	non-owner	1
USA	non-owner	1
USA	non-owner	1
USA	non-owner	1
USA	non-owner	1
USA	non-owner	1
USA	non-owner	1
USA	non-owner	1
USA	non-owner	1
USA	non-owner	1
USA	non-owner	1
USA	non-owner	1
USA	non-owner	1
USA	non-owner	1
USA	non-owner	1
USA	non-owner	1
USA	non-owner	1
USA	non-owner	1
USA	non-owner	1
USA	non-owner	1
USA	non-owner	1
USA	non-owner	1
USA	non-owner	1
USA	non-owner	1
USA	non-owner	1
UK	owner	0
UK	owner	0
UK	owner	0
UK	owner	0
UK	owner	0
UK	owner	0
UK	owner	0
UK	owner	0
UK	owner	0
UK	owner	0
UK	owner	0
UK	owner	0
UK	owner	0
UK	owner	0
UK	owner	0
UK	owner	1
UK	owner	1
UK	owner	1
UK	owner	1
UK	owner	1
UK	owner	1
UK	owner	1
UK	owner	1
UK	owner	1
UK	owner	1
UK	owner	1
UK	owner	1
UK	owner	1
UK	owner	1
UK	owner	1
UK	owner	1
UK	owner	1
UK	owner	1
UK	owner	1
UK	owner	1
UK	owner	1
UK	owner	1
UK	owner	1
UK	owner	1
UK	owner	1
UK	owner	1
UK	owner	1
UK	owner	1
UK	owner	1
UK	owner	1
UK	owner	1
UK	owner	1
UK	owner	1
UK	owner	1
UK	owner	1
UK	owner	1
UK	owner	1
UK	owner	1
UK	owner	1
UK	owner	1
UK	owner	1
UK	owner	1
UK	non-owner	0
UK	non-owner	0
UK	non-owner	0
UK	non-owner	0
UK	non-owner	0
UK	non-owner	0
UK	non-owner	0
UK	non-owner	0
UK	non-owner	0
UK	non-owner	0
UK	non-owner	0
UK	non-owner	0
UK	non-owner	0
UK	non-owner	0
UK	non-owner	0
UK	non-owner	0
UK	non-owner	0
UK	non-owner	0
UK	non-owner	0
UK	non-owner	0
UK	non-owner	0
UK	non-owner	0
UK	non-owner	0
UK	non-owner	0
UK	non-owner	0
UK	non-owner	0
UK	non-owner	0
UK	non-owner	1
UK	non-owner	1
UK	non-owner	1
UK	non-owner	1
UK	non-owner	1
UK	non-owner	1
UK	non-owner	1
UK	non-owner	1
UK	non-owner	1
UK	non-owner	1
UK	non-owner	1
UK	non-owner	1
UK	non-owner	1
UK	non-owner	1
UK	non-owner	1
UK	non-owner	1
UK	non-owner	1
UK	non-owner	1
UK	non-owner	1
UK	non-owner	1
UK	non-owner	1
UK	non-owner	1
UK	non-owner	1
UK	non-owner	1
UK	non-owner	1
UK	non-owner	1
UK	non-owner	1
UK	non-owner	1
UK	non-owner	1
UK	non-owner	1
UK	non-owner	1
UK	non-owner	1
UK	non-owner	1
UK	non-owner	1
UK	non-owner	1
UK	non-owner	1
UK	non-owner	1
UK	non-owner	1
UK	non-owner	1
UK	non-owner	1
UK	non-owner	1
UK	non-owner	1
UK	non-owner	1
UK	non-owner	1
UK	non-owner	1
UK	non-owner	1
UK	non-owner	1
UK	non-owner	1
UK	non-owner	1
UK	non-owner	1
UK	non-owner	1
UK	non-owner	1
UK	non-owner	1
UK	non-owner	1
UK	non-owner	1
UK	non-owner	1
UK	non-owner	1
UK	non-owner	1
UK	non-owner	1
UK	non-owner	1
UK	non-owner	1
UK	non-owner	1
UK	non-owner	1
UK	non-owner	1
UK	non-owner	1
UK	non-owner	1
UK	non-owner	1
UK	non-owner	1
UK	non-owner	1
UK	non-owner	1
UK	non-owner	1
UK	non-owner	1
UK	non-owner	1
Japan	owner	0
Japan	owner	0
Japan	owner	0
Japan	owner	0
Japan	owner	0
Japan	owner	0
Japan	owner	0
Japan	owner	0
Japan	owner	0
Japan	owner	0
Japan	owner	0
Japan	owner	0
Japan	owner	0
Japan	owner	0
Japan	owner	0
Japan	owner	0
Japan	owner	0
Japan	owner	0
Japan	owner	0
Japan	owner	0
Japan	owner	0
Japan	owner	0
Japan	owner	0
Japan	owner	0
Japan	owner	0
Japan	owner	0
Japan	owner	0
Japan	owner	0
Japan	owner	0
Japan	owner	0
Japan	owner	0
Japan	owner	0
Japan	owner	0
Japan	owner	0
Japan	owner	0
Japan	owner	0
Japan	owner	0
Japan	owner	0
Japan	owner	0
Japan	owner	0
Japan	owner	0
Japan	owner	0
Japan	owner	0
Japan	owner	0
Japan	owner	0
Japan	owner	0
Japan	owner	0
Japan	owner	0
Japan	owner	0
Japan	owner	0
Japan	owner	0
Japan	owner	0
Japan	owner	0
Japan	owner	0
Japan	owner	0
Japan	owner	0
Japan	owner	0
Japan	owner	0
Japan	owner	0
Japan	owner	1
Japan	owner	1
Japan	owner	1
Japan	owner	1
Japan	owner	1
Japan	owner	1
Japan	owner	1
Japan	owner	1
Japan	owner	1
Japan	owner	1
Japan	non-owner	0
Japan	non-owner	0
Japan	non-owner	0
Japan	non-owner	0
Japan	non-owner	0
Japan	non-owner	0
Japan	non-owner	0
Japan	non-owner	0
Japan	non-owner	0
Japan	non-owner	0
Japan	non-owner	0
Japan	non-owner	0
Japan	non-owner	0
Japan	non-owner	0
Japan	non-owner	0
Japan	non-owner	0
Japan	non-owner	0
Japan	non-owner	0
Japan	non-owner	0
Japan	non-owner	0
Japan	non-owner	0
Japan	non-owner	0
Japan	non-owner	0
Japan	non-owner	0
Japan	non-owner	0
Japan	non-owner	0
Japan	non-owner	0
Japan	non-owner	0
Japan	non-owner	0
Japan	non-owner	0
Japan	non-owner	0
Japan	non-owner	0
Japan	non-owner	0
Japan	non-owner	0
Japan	non-owner	0
Japan	non-owner	0
Japan	non-owner	0
Japan	non-owner	0
Japan	non-owner	0
Japan	non-owner	0
Japan	non-owner	0
Japan	non-owner	0
Japan	non-owner	0
Japan	non-owner	0
Japan	non-owner	0
Japan	non-owner	0
Japan	non-owner	0
Japan	non-owner	0
Japan	non-owner	0
Japan	non-owner	0
Japan	non-owner	0
Japan	non-owner	0
Japan	non-owner	0
Japan	non-owner	0
Japan	non-owner	0
Japan	non-owner	0
Japan	non-owner	0
Japan	non-owner	0
Japan	non-owner	0
Japan	non-owner	0
Japan	non-owner	0
Japan	non-owner	0
Japan	non-owner	0
Japan	non-owner	0
Japan	non-owner	0
Japan	non-owner	0
Japan	non-owner	0
Japan	non-owner	0
Japan	non-owner	0
Japan	non-owner	0
Japan	non-owner	0
Japan	non-owner	0
Japan	non-owner	0
Japan	non-owner	0
Japan	non-owner	0
Japan	non-owner	0
Japan	non-owner	0
Japan	non-owner	0
Japan	non-owner	0
Japan	non-owner	0
Japan	non-owner	0
Japan	non-owner	0
Japan	non-owner	0
Japan	non-owner	0
Japan	non-owner	0
Japan	non-owner	0
Japan	non-owner	0
Japan	non-owner	0
Japan	non-owner	0
Japan	non-owner	0
Japan	non-owner	0
Japan	non-owner	0
Japan	non-owner	0
Japan	non-owner	0
Japan	non-owner	0
Japan	non-owner	0
Japan	non-owner	0
Japan	non-owner	0
Japan	non-owner	0
Japan	non-owner	0
Japan	non-owner	0
Japan	non-owner	0
Japan	non-owner	0
Japan	non-owner	0
Japan	non-owner	0
Japan	non-owner	0
Japan	non-owner	0
Japan	non-owner	0
Japan	non-owner	0
Japan	non-owner	0
Japan	non-owner	0
Japan	non-owner	0
Japan	non-owner	0
Japan	non-owner	0
Japan	non-owner	1
Japan	non-owner	1
Japan	non-owner	1
Japan	non-owner	1
Japan	non-owner	1
Japan	non-owner	1
Japan	non-owner	1
Japan	non-owner	1
Japan	non-owner	1
Japan	non-owner	1
Japan	non-owner	1
Japan	non-owner	1
Japan	non-owner	1
Japan	non-owner	1
Japan	non-owner	1
Japan	non-owner	1
Japan	non-owner	1
Japan	non-owner	1
Japan	non-owner	1
Japan	non-owner	1
Japan	non-owner	1
Japan	non-owner	1
Japan	non-owner	1
Japan	non-owner	1
Japan	non-owner	1
Japan	non-owner	1
Japan	non-owner	1
Japan	non-owner	1
Japan	non-owner	1
Japan	non-owner	1
Japan	non-owner	1
Japan	non-owner	1
Japan	non-owner	1
Japan	non-owner	1
Japan	non-owner	1
Japan	non-owner	1
Japan	non-owner	1
Japan	non-owner	1
Japan	non-owner	1
China	owner	0
China	owner	0
China	owner	0
China	owner	0
China	owner	0
China	owner	0
China	owner	0
China	owner	0
China	owner	0
China	owner	0
China	owner	0
China	owner	0
China	owner	0
China	owner	0
China	owner	0
China	owner	0
China	owner	0
China	owner	0
China	owner	1
China	owner	1
China	owner	1
China	owner	1
China	owner	1
China	owner	1
China	owner	1
China	owner	1
China	owner	1
China	owner	1
China	owner	1
China	owner	1
China	owner	1
China	owner	1
China	owner	1
China	owner	1
China	owner	1
China	owner	1
China	owner	1
China	owner	1
China	owner	1
China	owner	1
China	owner	1
China	owner	1
China	owner	1
China	owner	1
China	owner	1
China	owner	1
China	owner	1
China	owner	1
China	owner	1
China	owner	1
China	owner	1
China	owner	1
China	non-owner	0
China	non-owner	0
China	non-owner	0
China	non-owner	0
China	non-owner	0
China	non-owner	0
China	non-owner	0
China	non-owner	0
China	non-owner	0
China	non-owner	0
China	non-owner	0
China	non-owner	0
China	non-owner	0
China	non-owner	0
China	non-owner	0
China	non-owner	0
China	non-owner	0
China	non-owner	0
China	non-owner	0
China	non-owner	0
China	non-owner	0
China	non-owner	0
China	non-owner	0
China	non-owner	0
China	non-owner	0
China	non-owner	0
China	non-owner	0
China	non-owner	0
China	non-owner	0
China	non-owner	0
China	non-owner	0
China	non-owner	0
China	non-owner	0
China	non-owner	0
China	non-owner	0
China	non-owner	0
China	non-owner	0
China	non-owner	0
China	non-owner	0
China	non-owner	0
China	non-owner	0
China	non-owner	0
China	non-owner	0
China	non-owner	0
China	non-owner	0
China	non-owner	0
China	non-owner	0
China	non-owner	0
China	non-owner	0
China	non-owner	0
China	non-owner	0
China	non-owner	0
China	non-owner	0
China	non-owner	0
China	non-owner	0
China	non-owner	0
China	non-owner	0
China	non-owner	0
China	non-owner	0
China	non-owner	0
China	non-owner	0
China	non-owner	0
China	non-owner	0
China	non-owner	0
China	non-owner	0
China	non-owner	0
China	non-owner	0
China	non-owner	0
China	non-owner	0
China	non-owner	0
China	non-owner	0
China	non-owner	0
China	non-owner	0
China	non-owner	0
China	non-owner	0
China	non-owner	0
China	non-owner	0
China	non-owner	0
China	non-owner	0
China	non-owner	0
China	non-owner	0
China	non-owner	0
China	non-owner	0
China	non-owner	0
China	non-owner	0
China	non-owner	0
China	non-owner	0
China	non-owner	0
China	non-owner	0
China	non-owner	0
China	non-owner	0
China	non-owner	0
China	non-owner	0
China	non-owner	0
China	non-owner	0
China	non-owner	0
China	non-owner	0
China	non-owner	0
China	non-owner	0
China	non-owner	0
China	non-owner	0
China	non-owner	0
China	non-owner	0
China	non-owner	0
China	non-owner	0
China	non-owner	0
China	non-owner	0
China	non-owner	0
China	non-owner	0
China	non-owner	0
China	non-owner	0
China	non-owner	0
China	non-owner	0
China	non-owner	0
China	non-owner	0
China	non-owner	0
China	non-owner	0
China	non-owner	0
China	non-owner	0
China	non-owner	0
China	non-owner	0
China	non-owner	0
China	non-owner	0
China	non-owner	0
China	non-owner	0
China	non-owner	0
China	non-owner	0
China	non-owner	0
China	non-owner	0
China	non-owner	0
China	non-owner	0
China	non-owner	0
China	non-owner	0
China	non-owner	0
China	non-owner	0
China	non-owner	0
China	non-owner	0
China	non-owner	0
China	non-owner	0
China	non-owner	0
China	non-owner	0
China	non-owner	0
China	non-owner	0
China	non-owner	0
China	non-owner	0
China	non-owner	0
China	non-owner	0
China	non-owner	0
China	non-owner	0
China	non-owner	0
China	non-owner	0
China	non-owner	0
China	non-owner	0
China	non-owner	0
China	non-owner	0
China	non-owner	0
China	non-owner	0
China	non-owner	0
China	non-owner	0
China	non-owner	0
China	non-owner	0
China	non-owner	0
China	non-owner	0
China	non-owner	0
China	non-owner	0
China	non-owner	0
China	non-owner	0
China	non-owner	0
China	non-owner	0
China	non-owner	0
China	non-owner	0
China	non-owner	0
China	non-owner	0
China	non-owner	0
China	non-owner	1
China	non-owner	1
China	non-owner	1
China	non-owner	1
China	non-owner	1
China	non-owner	1
China	non-owner	1
China	non-owner	1
China	non-owner	1
China	non-owner	1
China	non-owner	1
China	non-owner	1
China	non-owner	1
China	non-owner	1
China	non-owner	1
China	non-owner	1
China	non-owner	1
China	non-owner	1
China	non-owner	1
China	non-owner	1
China	non-owner	1
China	non-owner	1
China	non-owner	1
China	non-owner	1
China	non-owner	1
China	non-owner	1
China	non-owner	1
China	non-owner	1
China	non-owner	1
China	non-owner	1
China	non-owner	1
China	non-owner	1
China	non-owner	1
China	non-owner	1
China	non-owner	1
China	non-owner	1
China	non-owner	1
China	non-owner	1
China	non-owner	1
China	non-owner	1
China	non-owner	1
China	non-owner	1
China	non-owner	1
China	non-owner	1
China	non-owner	1
China	non-owner	1
China	non-owner	1
China	non-owner	1
China	non-owner	1
China	non-owner	1
China	non-owner	1
China	non-owner	1
China	non-owner	1
China	non-owner	1
China	non-owner	1
China	non-owner	1
China	non-owner	1
China	non-owner	1
China	non-owner	1
China	non-owner	1
China	non-owner	1
China	non-owner	1
China	non-owner	1
China	non-owner	1
China	non-owner	1
China	non-owner	1
China	non-owner	1
China	non-owner	1
China	non-owner	1
China	non-owner	1
China	non-owner	1
China	non-owner	1
China	non-owner	1
China	non-owner	1
China	non-owner	1
China	non-owner	1
China	non-owner	1
China	non-owner	1
China	non-owner	1
China	non-owner	1
China	non-owner	1
China	non-owner	1
China	non-owner	1
China	non-owner	1
China	non-owner	1
China	non-owner	1
China	non-owner	1
China	non-owner	1
China	non-owner	1
China	non-owner	1
China	non-owner	1
China	non-owner	1
China	non-owner	1
China	non-owner	1
China	non-owner	1
China	non-owner	1
China	non-owner	1
China	non-owner	1
China	non-owner	1
China	non-owner	1
China	non-owner	1
China	non-owner	1
China	non-owner	1
China	non-owner	1
China	non-owner	1
China	non-owner	1
China	non-owner	1
China	non-owner	1
China	non-owner	1
China	non-owner	1
China	non-owner	1
China	non-owner	1
China	non-owner	1
China	non-owner	1
China	non-owner	1
China	non-owner	1
China	non-owner	1
China	non-owner	1
China	non-owner	1
China	non-owner	1
China	non-owner	1
China	non-owner	1
China	non-owner	1
China	non-owner	1

## Sheet: Kept on Property
Country	Ownership	Agreement
Australia	Owner	0		yes=0
Australia	Owner	0		no=1
Australia	Owner	0
Australia	Owner	0
Australia	Owner	0
Australia	Owner	0
Australia	Owner	0
Australia	Owner	0
Australia	Owner	0
Australia	Owner	0
Australia	Owner	0
Australia	Owner	0
Australia	Owner	0
Australia	Owner	0
Australia	Owner	0
Australia	Owner	1
Australia	Owner	1
Australia	Owner	1
Australia	Owner	1
Australia	Owner	1
Australia	Owner	1
Australia	Owner	1
Australia	Owner	1
Australia	Owner	1
Australia	Owner	1
Australia	Owner	1
Australia	Owner	1
Australia	Owner	1
Australia	Owner	1
Australia	Owner	1
Australia	Owner	1
Australia	Owner	1
Australia	Owner	1
Australia	Owner	1
Australia	Non-owner	0
Australia	Non-owner	0
Australia	Non-owner	0
Australia	Non-owner	0
Australia	Non-owner	0
Australia	Non-owner	0
Australia	Non-owner	0
Australia	Non-owner	0
Australia	Non-owner	0
Australia	Non-owner	0
Australia	Non-owner	0
Australia	Non-owner	0
Australia	Non-owner	0
Australia	Non-owner	0
Australia	Non-owner	0
Australia	Non-owner	0
Australia	Non-owner	0
Australia	Non-owner	0
Australia	Non-owner	0
Australia	Non-owner	0
Australia	Non-owner	0
Australia	Non-owner	0
Australia	Non-owner	0
Australia	Non-owner	0
Australia	Non-owner	0
Australia	Non-owner	0
Australia	Non-owner	0
Australia	Non-owner	0
Australia	Non-owner	0
Australia	Non-owner	0
Australia	Non-owner	0
Australia	Non-owner	0
Australia	Non-owner	0
Australia	Non-owner	0
Australia	Non-owner	0
Australia	Non-owner	0
Australia	Non-owner	0
Australia	Non-owner	0
Australia	Non-owner	0
Australia	Non-owner	0
Australia	Non-owner	0
Australia	Non-owner	0
Australia	Non-owner	0
Australia	Non-owner	0
Australia	Non-owner	0
Australia	Non-owner	0
Australia	Non-owner	0
Australia	Non-owner	0
Australia	Non-owner	0
Australia	Non-owner	0
Australia	Non-owner	0
Australia	Non-owner	0
Australia	Non-owner	0
Australia	Non-owner	0
Australia	Non-owner	0
Australia	Non-owner	0
Australia	Non-owner	0
Australia	Non-owner	0
Australia	Non-owner	0
Australia	Non-owner	0
Australia	Non-owner	0
Australia	Non-owner	0
Australia	Non-owner	0
Australia	Non-owner	0
Australia	Non-owner	0
Australia	Non-owner	0
Australia	Non-owner	0
Australia	Non-owner	0
Australia	Non-owner	0
Australia	Non-owner	0
Australia	Non-owner	0
Australia	Non-owner	0
Australia	Non-owner	0
Australia	Non-owner	0
Australia	Non-owner	0
Australia	Non-owner	0
Australia	Non-owner	0
Australia	Non-owner	0
Australia	Non-owner	0
Australia	Non-owner	0
Australia	Non-owner	0
Australia	Non-owner	0
Australia	Non-owner	0
Australia	Non-owner	0
Australia	Non-owner	0
Australia	Non-owner	0
Australia	Non-owner	0
Australia	Non-owner	0
Australia	Non-owner	0
Australia	Non-owner	0
Australia	Non-owner	0
Australia	Non-owner	0
Australia	Non-owner	0
Australia	Non-owner	0
Australia	Non-owner	0
Australia	Non-owner	0
Australia	Non-owner	0
Australia	Non-owner	0
Australia	Non-owner	0
Australia	Non-owner	0
Australia	Non-owner	0
Australia	Non-owner	0
Australia	Non-owner	0
Australia	Non-owner	0
Australia	Non-owner	0
Australia	Non-owner	0
Australia	Non-owner	0
Australia	Non-owner	1
Australia	Non-owner	1
Australia	Non-owner	1
Australia	Non-owner	1
Australia	Non-owner	1
Australia	Non-owner	1
Australia	Non-owner	1
Australia	Non-owner	1
Australia	Non-owner	1
Australia	Non-owner	1
Australia	Non-owner	1
Australia	Non-owner	1
Australia	Non-owner	1
Australia	Non-owner	1
Australia	Non-owner	1
Australia	Non-owner	1
Australia	Non-owner	1
Australia	Non-owner	1
Australia	Non-owner	1
Australia	Non-owner	1
Australia	Non-owner	1
New Zealand	Owner	0
New Zealand	Owner	0
New Zealand	Owner	0
New Zealand	Owner	0
New Zealand	Owner	0
New Zealand	Owner	0
New Zealand	Owner	0
New Zealand	Owner	0
New Zealand	Owner	0
New Zealand	Owner	0
New Zealand	Owner	0
New Zealand	Owner	0
New Zealand	Owner	0
New Zealand	Owner	0
New Zealand	Owner	0
New Zealand	Owner	0
New Zealand	Owner	0
New Zealand	Owner	0
New Zealand	Owner	0
New Zealand	Owner	0
New Zealand	Owner	0
New Zealand	Owner	0
New Zealand	Owner	0
New Zealand	Owner	0
New Zealand	Owner	0
New Zealand	Owner	0
New Zealand	Owner	0
New Zealand	Owner	0
New Zealand	Owner	0
New Zealand	Owner	0
New Zealand	Owner	0
New Zealand	Owner	0
New Zealand	Owner	1
New Zealand	Owner	1
New Zealand	Owner	1
New Zealand	Owner	1
New Zealand	Owner	1
New Zealand	Owner	1
New Zealand	Owner	1
New Zealand	Owner	1
New Zealand	Owner	1
New Zealand	Owner	1
New Zealand	Owner	1
New Zealand	Owner	1
New Zealand	Owner	1
New Zealand	Owner	1
New Zealand	Owner	1
New Zealand	Owner	1
New Zealand	Owner	1
New Zealand	Owner	1
New Zealand	Owner	1
New Zealand	Owner	1
New Zealand	Owner	1
New Zealand	Owner	1
New Zealand	Owner	1
New Zealand	Owner	1
New Zealand	Owner	1
New Zealand	Owner	1
New Zealand	Owner	1
New Zealand	Owner	1
New Zealand	Owner	1
New Zealand	Owner	1
New Zealand	Owner	1
New Zealand	Owner	1
New Zealand	Owner	1
New Zealand	Owner	1
New Zealand	Owner	1
New Zealand	Owner	1
New Zealand	Owner	1
New Zealand	Owner	1
New Zealand	Owner	1
New Zealand	Owner	1
New Zealand	Owner	1
New Zealand	Owner	1
New Zealand	Owner	1
New Zealand	Owner	1
New Zealand	Owner	1
New Zealand	Owner	1
New Zealand	Owner	1
New Zealand	Owner	1
New Zealand	Owner	1
New Zealand	Owner	1
New Zealand	Owner	1
New Zealand	Owner	1
New Zealand	Owner	1
New Zealand	Owner	1
New Zealand	Owner	1
New Zealand	Owner	1
New Zealand	Owner	1
New Zealand	Owner	1
New Zealand	Owner	1
New Zealand	Owner	1
New Zealand	Owner	1
New Zealand	Owner	1
New Zealand	Owner	1
New Zealand	Owner	1
New Zealand	Owner	1
New Zealand	Owner	1
New Zealand	Owner	1
New Zealand	Owner	1
New Zealand	Owner	1
New Zealand	Owner	1
New Zealand	Owner	1
New Zealand	Owner	1
New Zealand	Owner	1
New Zealand	Owner	1
New Zealand	Owner	1
New Zealand	Owner	1
New Zealand	Owner	1
New Zealand	Owner	1
New Zealand	Owner	1
New Zealand	Owner	1
New Zealand	Owner	1
New Zealand	Owner	1
New Zealand	Owner	1
New Zealand	Owner	1
New Zealand	Owner	1
New Zealand	Owner	1
New Zealand	Owner	1
New Zealand	Owner	1
New Zealand	Owner	1
New Zealand	Owner	1
New Zealand	Owner	1
New Zealand	Owner	1
New Zealand	Owner	1
New Zealand	Owner	1
New Zealand	Owner	1
New Zealand	Owner	1
New Zealand	Owner	1
New Zealand	Owner	1
New Zealand	Owner	1
New Zealand	Owner	1
New Zealand	Owner	1
New Zealand	Owner	1
New Zealand	Owner	1
New Zealand	Owner	1
New Zealand	Owner	1
New Zealand	Owner	1
New Zealand	Owner	1
New Zealand	Owner	1
New Zealand	Owner	1
New Zealand	Owner	1
New Zealand	Owner	1
New Zealand	Owner	1
New Zealand	Owner	1
New Zealand	Owner	1
New Zealand	Owner	1
New Zealand	Owner	1
New Zealand	Owner	1
New Zealand	Owner	1
New Zealand	Owner	1
New Zealand	Owner	1
New Zealand	Owner	1
New Zealand	Owner	1
New Zealand	Owner	1
New Zealand	Owner	1
New Zealand	Owner	1
New Zealand	Owner	1
New Zealand	Owner	1
New Zealand	Owner	1
New Zealand	Owner	1
New Zealand	Owner	1
New Zealand	Owner	1
New Zealand	Owner	1
New Zealand	Owner	1
New Zealand	Owner	1
New Zealand	Owner	1
New Zealand	Owner	1
New Zealand	Owner	1
New Zealand	Owner	1
New Zealand	Owner	1
New Zealand	Owner	1
New Zealand	Non-owner	0
New Zealand	Non-owner	0
New Zealand	Non-owner	0
New Zealand	Non-owner	0
New Zealand	Non-owner	0
New Zealand	Non-owner	0
New Zealand	Non-owner	0
New Zealand	Non-owner	0
New Zealand	Non-owner	0
New Zealand	Non-owner	0
New Zealand	Non-owner	0
New Zealand	Non-owner	0
New Zealand	Non-owner	0
New Zealand	Non-owner	0
New Zealand	Non-owner	0
New Zealand	Non-owner	0
New Zealand	Non-owner	0
New Zealand	Non-owner	0
New Zealand	Non-owner	0
New Zealand	Non-owner	0
New Zealand	Non-owner	0
New Zealand	Non-owner	0
New Zealand	Non-owner	0
New Zealand	Non-owner	0
New Zealand	Non-owner	0
New Zealand	Non-owner	0
New Zealand	Non-owner	0
New Zealand	Non-owner	0
New Zealand	Non-owner	0
New Zealand	Non-owner	0
New Zealand	Non-owner	0
New Zealand	Non-owner	0
New Zealand	Non-owner	0
New Zealand	Non-owner	0
New Zealand	Non-owner	0
New Zealand	Non-owner	0
New Zealand	Non-owner	0
New Zealand	Non-owner	0
New Zealand	Non-owner	0
New Zealand	Non-owner	0
New Zealand	Non-owner	0
New Zealand	Non-owner	0
New Zealand	Non-owner	0
New Zealand	Non-owner	0
New Zealand	Non-owner	0
New Zealand	Non-owner	0
New Zealand	Non-owner	0
New Zealand	Non-owner	0
New Zealand	Non-owner	0
New Zealand	Non-owner	0
New Zealand	Non-owner	0
New Zealand	Non-owner	0
New Zealand	Non-owner	0
New Zealand	Non-owner	0
New Zealand	Non-owner	0
New Zealand	Non-owner	0
New Zealand	Non-owner	0
New Zealand	Non-owner	0
New Zealand	Non-owner	0
New Zealand	Non-owner	0
New Zealand	Non-owner	0
New Zealand	Non-owner	0
New Zealand	Non-owner	0
New Zealand	Non-owner	0
New Zealand	Non-owner	0
New Zealand	Non-owner	0
New Zealand	Non-owner	0
New Zealand	Non-owner	0
New Zealand	Non-owner	0
New Zealand	Non-owner	0
New Zealand	Non-owner	0
New Zealand	Non-owner	0
New Zealand	Non-owner	0
New Zealand	Non-owner	0
New Zealand	Non-owner	0
New Zealand	Non-owner	0
New Zealand	Non-owner	0
New Zealand	Non-owner	1
New Zealand	Non-owner	1
New Zealand	Non-owner	1
New Zealand	Non-owner	1
New Zealand	Non-owner	1
New Zealand	Non-owner	1
New Zealand	Non-owner	1
New Zealand	Non-owner	1
New Zealand	Non-owner	1
New Zealand	Non-owner	1
New Zealand	Non-owner	1
New Zealand	Non-owner	1
New Zealand	Non-owner	1
New Zealand	Non-owner	1
New Zealand	Non-owner	1
New Zealand	Non-owner	1
New Zealand	Non-owner	1
New Zealand	Non-owner	1
New Zealand	Non-owner	1
New Zealand	Non-owner	1
New Zealand	Non-owner	1
New Zealand	Non-owner	1
New Zealand	Non-owner	1
New Zealand	Non-owner	1
New Zealand	Non-owner	1
New Zealand	Non-owner	1
New Zealand	Non-owner	1
New Zealand	Non-owner	1
New Zealand	Non-owner	1
New Zealand	Non-owner	1
New Zealand	Non-owner	1
New Zealand	Non-owner	1
New Zealand	Non-owner	1
New Zealand	Non-owner	1
New Zealand	Non-owner	1
New Zealand	Non-owner	1
New Zealand	Non-owner	1
New Zealand	Non-owner	1
New Zealand	Non-owner	1
New Zealand	Non-owner	1
New Zealand	Non-owner	1
New Zealand	Non-owner	1
New Zealand	Non-owner	1
New Zealand	Non-owner	1
New Zealand	Non-owner	1
New Zealand	Non-owner	1
New Zealand	Non-owner	1
New Zealand	Non-owner	1
New Zealand	Non-owner	1
New Zealand	Non-owner	1
New Zealand	Non-owner	1
New Zealand	Non-owner	1
New Zealand	Non-owner	1
New Zealand	Non-owner	1
New Zealand	Non-owner	1
New Zealand	Non-owner	1
New Zealand	Non-owner	1
New Zealand	Non-owner	1
New Zealand	Non-owner	1
New Zealand	Non-owner	1
New Zealand	Non-owner	1
New Zealand	Non-owner	1
New Zealand	Non-owner	1
New Zealand	Non-owner	1
New Zealand	Non-owner	1
New Zealand	Non-owner	1
New Zealand	Non-owner	1
New Zealand	Non-owner	1
New Zealand	Non-owner	1
New Zealand	Non-owner	1
New Zealand	Non-owner	1
New Zealand	Non-owner	1
New Zealand	Non-owner	1
New Zealand	Non-owner	1
New Zealand	Non-owner	1
New Zealand	Non-owner	1
New Zealand	Non-owner	1
New Zealand	Non-owner	1
New Zealand	Non-owner	1
New Zealand	Non-owner	1
New Zealand	Non-owner	1
New Zealand	Non-owner	1
New Zealand	Non-owner	1
USA	Owner	0
USA	Owner	0
USA	Owner	0
USA	Owner	0
USA	Owner	0
USA	Owner	0
USA	Owner	0
USA	Owner	0
USA	Owner	0
USA	Owner	0
USA	Owner	0
USA	Owner	0
USA	Owner	0
USA	Owner	0
USA	Owner	0
USA	Owner	0
USA	Owner	0
USA	Owner	0
USA	Owner	0
USA	Owner	0
USA	Owner	0
USA	Owner	0
USA	Owner	0
USA	Owner	0
USA	Owner	0
USA	Owner	0
USA	Owner	0
USA	Owner	0
USA	Owner	0
USA	Owner	0
USA	Owner	0
USA	Owner	0
USA	Owner	0
USA	Owner	0
USA	Owner	0
USA	Owner	0
USA	Owner	0
USA	Owner	0
USA	Owner	0
USA	Owner	0
USA	Owner	0
USA	Owner	0
USA	Owner	0
USA	Owner	1
USA	Owner	1
USA	Owner	1
USA	Owner	1
USA	Owner	1
USA	Owner	1
USA	Owner	1
USA	Owner	1
USA	Owner	1
USA	Owner	1
USA	Owner	1
USA	Owner	1
USA	Owner	1
USA	Owner	1
USA	Owner	1
USA	Owner	1
USA	Owner	1
USA	Owner	1
USA	Owner	1
USA	Owner	1
USA	Owner	1
USA	Owner	1
USA	Owner	1
USA	Owner	1
USA	Owner	1
USA	Owner	1
USA	Owner	1
USA	Owner	1
USA	Owner	1
USA	Owner	1
USA	Owner	1
USA	Owner	1
USA	Owner	1
USA	Owner	1
USA	Owner	1
USA	Owner	1
USA	Owner	1
USA	Owner	1
USA	Owner	1
USA	Owner	1
USA	Owner	1
USA	Owner	1
USA	Owner	1
USA	Owner	1
USA	Non-owner	0
USA	Non-owner	0
USA	Non-owner	0
USA	Non-owner	0
USA	Non-owner	0
USA	Non-owner	0
USA	Non-owner	0
USA	Non-owner	0
USA	Non-owner	0
USA	Non-owner	0
USA	Non-owner	0
USA	Non-owner	0
USA	Non-owner	0
USA	Non-owner	0
USA	Non-owner	0
USA	Non-owner	0
USA	Non-owner	0
USA	Non-owner	0
USA	Non-owner	0
USA	Non-owner	0
USA	Non-owner	0
USA	Non-owner	0
USA	Non-owner	0
USA	Non-owner	0
USA	Non-owner	0
USA	Non-owner	0
USA	Non-owner	0
USA	Non-owner	0
USA	Non-owner	0
USA	Non-owner	0
USA	Non-owner	0
USA	Non-owner	0
USA	Non-owner	0
USA	Non-owner	0
USA	Non-owner	0
USA	Non-owner	0
USA	Non-owner	0
USA	Non-owner	0
USA	Non-owner	0
USA	Non-owner	0
USA	Non-owner	0
USA	Non-owner	0
USA	Non-owner	0
USA	Non-owner	0
USA	Non-owner	0
USA	Non-owner	0
USA	Non-owner	0
USA	Non-owner	0
USA	Non-owner	0
USA	Non-owner	0
USA	Non-owner	0
USA	Non-owner	0
USA	Non-owner	0
USA	Non-owner	0
USA	Non-owner	0
USA	Non-owner	0
USA	Non-owner	0
USA	Non-owner	0
USA	Non-owner	0
USA	Non-owner	0
USA	Non-owner	0
USA	Non-owner	0
USA	Non-owner	0
USA	Non-owner	0
USA	Non-owner	0
USA	Non-owner	0
USA	Non-owner	0
USA	Non-owner	0
USA	Non-owner	0
USA	Non-owner	0
USA	Non-owner	0
USA	Non-owner	0
USA	Non-owner	0
USA	Non-owner	0
USA	Non-owner	0
USA	Non-owner	0
USA	Non-owner	0
USA	Non-owner	0
USA	Non-owner	0
USA	Non-owner	0
USA	Non-owner	0
USA	Non-owner	0
USA	Non-owner	0
USA	Non-owner	0
USA	Non-owner	0
USA	Non-owner	0
USA	Non-owner	0
USA	Non-owner	0
USA	Non-owner	0
USA	Non-owner	0
USA	Non-owner	0
USA	Non-owner	0
USA	Non-owner	0
USA	Non-owner	0
USA	Non-owner	0
USA	Non-owner	0
USA	Non-owner	0
USA	Non-owner	0
USA	Non-owner	0
USA	Non-owner	0
USA	Non-owner	0
USA	Non-owner	0
USA	Non-owner	0
USA	Non-owner	0
USA	Non-owner	0
USA	Non-owner	0
USA	Non-owner	0
USA	Non-owner	0
USA	Non-owner	0
USA	Non-owner	0
USA	Non-owner	0
USA	Non-owner	0
USA	Non-owner	0
USA	Non-owner	0
USA	Non-owner	0
USA	Non-owner	0
USA	Non-owner	0
USA	Non-owner	0
USA	Non-owner	0
USA	Non-owner	0
USA	Non-owner	0
USA	Non-owner	0
USA	Non-owner	0
USA	Non-owner	1
USA	Non-owner	1
USA	Non-owner	1
USA	Non-owner	1
USA	Non-owner	1
USA	Non-owner	1
USA	Non-owner	1
USA	Non-owner	1
USA	Non-owner	1
USA	Non-owner	1
USA	Non-owner	1
USA	Non-owner	1
USA	Non-owner	1
USA	Non-owner	1
USA	Non-owner	1
USA	Non-owner	1
USA	Non-owner	1
USA	Non-owner	1
USA	Non-owner	1
USA	Non-owner	1
USA	Non-owner	1
USA	Non-owner	1
USA	Non-owner	1
USA	Non-owner	1
USA	Non-owner	1
USA	Non-owner	1
USA	Non-owner	1
USA	Non-owner	1
USA	Non-owner	1
USA	Non-owner	1
USA	Non-owner	1
USA	Non-owner	1
USA	Non-owner	1
USA	Non-owner	1
USA	Non-owner	1
USA	Non-owner	1
USA	Non-owner	1
USA	Non-owner	1
USA	Non-owner	1
USA	Non-owner	1
USA	Non-owner	1
USA	Non-owner	1
USA	Non-owner	1
USA	Non-owner	1
USA	Non-owner	1
USA	Non-owner	1
USA	Non-owner	1
USA	Non-owner	1
USA	Non-owner	1
USA	Non-owner	1
USA	Non-owner	1
USA	Non-owner	1
USA	Non-owner	1
USA	Non-owner	1
UK	Owner	0
UK	Owner	0
UK	Owner	0
UK	Owner	0
UK	Owner	1
UK	Owner	1
UK	Owner	1
UK	Owner	1
UK	Owner	1
UK	Owner	1
UK	Owner	1
UK	Owner	1
UK	Owner	1
UK	Owner	1
UK	Owner	1
UK	Owner	1
UK	Owner	1
UK	Owner	1
UK	Owner	1
UK	Owner	1
UK	Owner	1
UK	Owner	1
UK	Owner	1
UK	Owner	1
UK	Owner	1
UK	Owner	1
UK	Owner	1
UK	Owner	1
UK	Owner	1
UK	Owner	1
UK	Owner	1
UK	Owner	1
UK	Owner	1
UK	Owner	1
UK	Owner	1
UK	Owner	1
UK	Owner	1
UK	Owner	1
UK	Owner	1
UK	Owner	1
UK	Owner	1
UK	Owner	1
UK	Owner	1
UK	Owner	1
UK	Owner	1
UK	Owner	1
UK	Owner	1
UK	Owner	1
UK	Owner	1
UK	Owner	1
UK	Owner	1
UK	Owner	1
UK	Owner	1
UK	Owner	1
UK	Owner	1
UK	Owner	1
UK	Owner	1
UK	Owner	1
UK	Non-owner	0
UK	Non-owner	0
UK	Non-owner	0
UK	Non-owner	0
UK	Non-owner	0
UK	Non-owner	0
UK	Non-owner	0
UK	Non-owner	0
UK	Non-owner	0
UK	Non-owner	0
UK	Non-owner	0
UK	Non-owner	0
UK	Non-owner	0
UK	Non-owner	0
UK	Non-owner	0
UK	Non-owner	0
UK	Non-owner	0
UK	Non-owner	0
UK	Non-owner	0
UK	Non-owner	0
UK	Non-owner	0
UK	Non-owner	0
UK	Non-owner	1
UK	Non-owner	1
UK	Non-owner	1
UK	Non-owner	1
UK	Non-owner	1
UK	Non-owner	1
UK	Non-owner	1
UK	Non-owner	1
UK	Non-owner	1
UK	Non-owner	1
UK	Non-owner	1
UK	Non-owner	1
UK	Non-owner	1
UK	Non-owner	1
UK	Non-owner	1
UK	Non-owner	1
UK	Non-owner	1
UK	Non-owner	1
UK	Non-owner	1
UK	Non-owner	1
UK	Non-owner	1
UK	Non-owner	1
UK	Non-owner	1
UK	Non-owner	1
UK	Non-owner	1
UK	Non-owner	1
UK	Non-owner	1
UK	Non-owner	1
UK	Non-owner	1
UK	Non-owner	1
UK	Non-owner	1
UK	Non-owner	1
UK	Non-owner	1
UK	Non-owner	1
UK	Non-owner	1
UK	Non-owner	1
UK	Non-owner	1
UK	Non-owner	1
UK	Non-owner	1
UK	Non-owner	1
UK	Non-owner	1
UK	Non-owner	1
UK	Non-owner	1
UK	Non-owner	1
UK	Non-owner	1
UK	Non-owner	1
UK	Non-owner	1
UK	Non-owner	1
UK	Non-owner	1
UK	Non-owner	1
UK	Non-owner	1
UK	Non-owner	1
UK	Non-owner	1
UK	Non-owner	1
UK	Non-owner	1
UK	Non-owner	1
UK	Non-owner	1
UK	Non-owner	1
UK	Non-owner	1
UK	Non-owner	1
UK	Non-owner	1
UK	Non-owner	1
UK	Non-owner	1
UK	Non-owner	1
UK	Non-owner	1
UK	Non-owner	1
UK	Non-owner	1
UK	Non-owner	1
UK	Non-owner	1
UK	Non-owner	1
UK	Non-owner	1
UK	Non-owner	1
UK	Non-owner	1
UK	Non-owner	1
UK	Non-owner	1
Japan	Owner	0
Japan	Owner	0
Japan	Owner	0
Japan	Owner	0
Japan	Owner	0
Japan	Owner	0
Japan	Owner	0
Japan	Owner	0
Japan	Owner	0
Japan	Owner	0
Japan	Owner	0
Japan	Owner	0
Japan	Owner	0
Japan	Owner	0
Japan	Owner	0
Japan	Owner	0
Japan	Owner	0
Japan	Owner	0
Japan	Owner	0
Japan	Owner	0
Japan	Owner	0
Japan	Owner	0
Japan	Owner	0
Japan	Owner	0
Japan	Owner	0
Japan	Owner	0
Japan	Owner	0
Japan	Owner	0
Japan	Owner	0
Japan	Owner	0
Japan	Owner	0
Japan	Owner	0
Japan	Owner	0
Japan	Owner	0
Japan	Owner	0
Japan	Owner	0
Japan	Owner	0
Japan	Owner	0
Japan	Owner	0
Japan	Owner	0
Japan	Owner	0
Japan	Owner	0
Japan	Owner	0
Japan	Owner	0
Japan	Owner	0
Japan	Owner	0
Japan	Owner	0
Japan	Owner	0
Japan	Owner	0
Japan	Owner	0
Japan	Owner	0
Japan	Owner	0
Japan	Owner	1
Japan	Owner	1
Japan	Owner	1
Japan	Owner	1
Japan	Owner	1
Japan	Owner	1
Japan	Owner	1
Japan	Owner	1
Japan	Owner	1
Japan	Owner	1
Japan	Owner	1
Japan	Owner	1
Japan	Owner	1
Japan	Owner	1
Japan	Owner	1
Japan	Owner	1
Japan	Owner	1
Japan	Owner	1
Japan	Non-owner	0
Japan	Non-owner	0
Japan	Non-owner	0
Japan	Non-owner	0
Japan	Non-owner	0
Japan	Non-owner	0
Japan	Non-owner	0
Japan	Non-owner	0
Japan	Non-owner	0
Japan	Non-owner	0
Japan	Non-owner	0
Japan	Non-owner	0
Japan	Non-owner	0
Japan	Non-owner	0
Japan	Non-owner	0
Japan	Non-owner	0
Japan	Non-owner	0
Japan	Non-owner	0
Japan	Non-owner	0
Japan	Non-owner	0
Japan	Non-owner	0
Japan	Non-owner	0
Japan	Non-owner	0
Japan	Non-owner	0
Japan	Non-owner	0
Japan	Non-owner	0
Japan	Non-owner	0
Japan	Non-owner	0
Japan	Non-owner	0
Japan	Non-owner	0
Japan	Non-owner	0
Japan	Non-owner	0
Japan	Non-owner	0
Japan	Non-owner	0
Japan	Non-owner	0
Japan	Non-owner	0
Japan	Non-owner	0
Japan	Non-owner	0
Japan	Non-owner	0
Japan	Non-owner	0
Japan	Non-owner	0
Japan	Non-owner	0
Japan	Non-owner	0
Japan	Non-owner	0
Japan	Non-owner	0
Japan	Non-owner	0
Japan	Non-owner	0
Japan	Non-owner	0
Japan	Non-owner	0
Japan	Non-owner	0
Japan	Non-owner	0
Japan	Non-owner	0
Japan	Non-owner	0
Japan	Non-owner	0
Japan	Non-owner	0
Japan	Non-owner	0
Japan	Non-owner	0
Japan	Non-owner	0
Japan	Non-owner	0
Japan	Non-owner	0
Japan	Non-owner	0
Japan	Non-owner	0
Japan	Non-owner	0
Japan	Non-owner	0
Japan	Non-owner	0
Japan	Non-owner	0
Japan	Non-owner	0
Japan	Non-owner	0
Japan	Non-owner	0
Japan	Non-owner	0
Japan	Non-owner	0
Japan	Non-owner	0
Japan	Non-owner	0
Japan	Non-owner	0
Japan	Non-owner	0
Japan	Non-owner	0
Japan	Non-owner	0
Japan	Non-owner	0
Japan	Non-owner	0
Japan	Non-owner	0
Japan	Non-owner	0
Japan	Non-owner	0
Japan	Non-owner	0
Japan	Non-owner	0
Japan	Non-owner	0
Japan	Non-owner	0
Japan	Non-owner	0
Japan	Non-owner	0
Japan	Non-owner	0
Japan	Non-owner	0
Japan	Non-owner	0
Japan	Non-owner	0
Japan	Non-owner	0
Japan	Non-owner	0
Japan	Non-owner	0
Japan	Non-owner	0
Japan	Non-owner	0
Japan	Non-owner	0
Japan	Non-owner	0
Japan	Non-owner	0
Japan	Non-owner	0
Japan	Non-owner	0
Japan	Non-owner	0
Japan	Non-owner	0
Japan	Non-owner	1
Japan	Non-owner	1
Japan	Non-owner	1
Japan	Non-owner	1
Japan	Non-owner	1
Japan	Non-owner	1
Japan	Non-owner	1
Japan	Non-owner	1
Japan	Non-owner	1
Japan	Non-owner	1
Japan	Non-owner	1
Japan	Non-owner	1
Japan	Non-owner	1
Japan	Non-owner	1
Japan	Non-owner	1
Japan	Non-owner	1
Japan	Non-owner	1
Japan	Non-owner	1
Japan	Non-owner	1
Japan	Non-owner	1
Japan	Non-owner	1
Japan	Non-owner	1
Japan	Non-owner	1
Japan	Non-owner	1
Japan	Non-owner	1
Japan	Non-owner	1
Japan	Non-owner	1
Japan	Non-owner	1
Japan	Non-owner	1
Japan	Non-owner	1
Japan	Non-owner	1
Japan	Non-owner	1
Japan	Non-owner	1
Japan	Non-owner	1
Japan	Non-owner	1
Japan	Non-owner	1
Japan	Non-owner	1
Japan	Non-owner	1
Japan	Non-owner	1
Japan	Non-owner	1
Japan	Non-owner	1
Japan	Non-owner	1
Japan	Non-owner	1
Japan	Non-owner	1
Japan	Non-owner	1
Japan	Non-owner	1
Japan	Non-owner	1
Japan	Non-owner	1
Japan	Non-owner	1
Japan	Non-owner	1
Japan	Non-owner	1
Japan	Non-owner	1
Japan	Non-owner	1
Japan	Non-owner	1
Japan	Non-owner	1
Japan	Non-owner	1
Japan	Non-owner	1
China	Owner	0
China	Owner	0
China	Owner	0
China	Owner	0
China	Owner	0
China	Owner	0
China	Owner	0
China	Owner	0
China	Owner	0
China	Owner	0
China	Owner	0
China	Owner	0
China	Owner	0
China	Owner	0
China	Owner	0
China	Owner	0
China	Owner	0
China	Owner	0
China	Owner	0
China	Owner	0
China	Owner	0
China	Owner	0
China	Owner	0
China	Owner	0
China	Owner	0
China	Owner	0
China	Owner	0
China	Owner	1
China	Owner	1
China	Owner	1
China	Owner	1
China	Owner	1
China	Owner	1
China	Owner	1
China	Owner	1
China	Owner	1
China	Owner	1
China	Owner	1
China	Owner	1
China	Owner	1
China	Owner	1
China	Owner	1
China	Owner	1
China	Owner	1
China	Owner	1
China	Owner	1
China	Owner	1
China	Owner	1
China	Owner	1
China	Owner	1
China	Owner	1
China	Owner	1
China	Owner	1
China	Owner	1
China	Owner	1
China	Owner	1
China	Non-owner	0
China	Non-owner	0
China	Non-owner	0
China	Non-owner	0
China	Non-owner	0
China	Non-owner	0
China	Non-owner	0
China	Non-owner	0
China	Non-owner	0
China	Non-owner	0
China	Non-owner	0
China	Non-owner	0
China	Non-owner	0
China	Non-owner	0
China	Non-owner	0
China	Non-owner	0
China	Non-owner	0
China	Non-owner	0
China	Non-owner	0
China	Non-owner	0
China	Non-owner	0
China	Non-owner	0
China	Non-owner	0
China	Non-owner	0
China	Non-owner	0
China	Non-owner	0
China	Non-owner	0
China	Non-owner	0
China	Non-owner	0
China	Non-owner	0
China	Non-owner	0
China	Non-owner	0
China	Non-owner	0
China	Non-owner	0
China	Non-owner	0
China	Non-owner	0
China	Non-owner	0
China	Non-owner	0
China	Non-owner	0
China	Non-owner	0
China	Non-owner	0
China	Non-owner	0
China	Non-owner	0
China	Non-owner	0
China	Non-owner	0
China	Non-owner	0
China	Non-owner	0
China	Non-owner	0
China	Non-owner	0
China	Non-owner	0
China	Non-owner	0
China	Non-owner	0
China	Non-owner	0
China	Non-owner	0
China	Non-owner	0
China	Non-owner	0
China	Non-owner	0
China	Non-owner	0
China	Non-owner	0
China	Non-owner	0
China	Non-owner	0
China	Non-owner	0
China	Non-owner	0
China	Non-owner	0
China	Non-owner	0
China	Non-owner	0
China	Non-owner	0
China	Non-owner	0
China	Non-owner	0
China	Non-owner	0
China	Non-owner	0
China	Non-owner	0
China	Non-owner	0
China	Non-owner	0
China	Non-owner	0
China	Non-owner	0
China	Non-owner	0
China	Non-owner	0
China	Non-owner	0
China	Non-owner	0
China	Non-owner	0
China	Non-owner	0
China	Non-owner	0
China	Non-owner	0
China	Non-owner	0
China	Non-owner	0
China	Non-owner	0
China	Non-owner	0
China	Non-owner	0
China	Non-owner	0
China	Non-owner	0
China	Non-owner	0
China	Non-owner	0
China	Non-owner	0
China	Non-owner	0
China	Non-owner	0
China	Non-owner	0
China	Non-owner	0
China	Non-owner	0
China	Non-owner	0
China	Non-owner	0
China	Non-owner	0
China	Non-owner	0
China	Non-owner	0
China	Non-owner	0
China	Non-owner	0
China	Non-owner	0
China	Non-owner	0
China	Non-owner	0
China	Non-owner	0
China	Non-owner	0
China	Non-owner	0
China	Non-owner	0
China	Non-owner	0
China	Non-owner	0
China	Non-owner	0
China	Non-owner	0
China	Non-owner	0
China	Non-owner	0
China	Non-owner	0
China	Non-owner	0
China	Non-owner	0
China	Non-owner	0
China	Non-owner	0
China	Non-owner	0
China	Non-owner	0
China	Non-owner	0
China	Non-owner	0
China	Non-owner	0
China	Non-owner	0
China	Non-owner	0
China	Non-owner	0
China	Non-owner	0
China	Non-owner	0
China	Non-owner	0
China	Non-owner	0
China	Non-owner	0
China	Non-owner	0
China	Non-owner	0
China	Non-owner	0
China	Non-owner	0
China	Non-owner	0
China	Non-owner	0
China	Non-owner	0
China	Non-owner	0
China	Non-owner	0
China	Non-owner	0
China	Non-owner	0
China	Non-owner	0
China	Non-owner	0
China	Non-owner	0
China	Non-owner	0
China	Non-owner	0
China	Non-owner	0
China	Non-owner	0
China	Non-owner	0
China	Non-owner	0
China	Non-owner	0
China	Non-owner	0
China	Non-owner	0
China	Non-owner	0
China	Non-owner	0
China	Non-owner	0
China	Non-owner	0
China	Non-owner	0
China	Non-owner	0
China	Non-owner	0
China	Non-owner	0
China	Non-owner	0
China	Non-owner	0
China	Non-owner	0
China	Non-owner	0
China	Non-owner	0
China	Non-owner	0
China	Non-owner	0
China	Non-owner	0
China	Non-owner	0
China	Non-owner	0
China	Non-owner	0
China	Non-owner	1
China	Non-owner	1
China	Non-owner	1
China	Non-owner	1
China	Non-owner	1
China	Non-owner	1
China	Non-owner	1
China	Non-owner	1
China	Non-owner	1
China	Non-owner	1
China	Non-owner	1
China	Non-owner	1
China	Non-owner	1
China	Non-owner	1
China	Non-owner	1
China	Non-owner	1
China	Non-owner	1
China	Non-owner	1
China	Non-owner	1
China	Non-owner	1
China	Non-owner	1
China	Non-owner	1
China	Non-owner	1
China	Non-owner	1
China	Non-owner	1
China	Non-owner	1
China	Non-owner	1
China	Non-owner	1
China	Non-owner	1
China	Non-owner	1
China	Non-owner	1
China	Non-owner	1
China	Non-owner	1
China	Non-owner	1
China	Non-owner	1
China	Non-owner	1
China	Non-owner	1
China	Non-owner	1
China	Non-owner	1
China	Non-owner	1
China	Non-owner	1
China	Non-owner	1
China	Non-owner	1
China	Non-owner	1
China	Non-owner	1
China	Non-owner	1
China	Non-owner	1
China	Non-owner	1
China	Non-owner	1
China	Non-owner	1
China	Non-owner	1
China	Non-owner	1
China	Non-owner	1
China	Non-owner	1
China	Non-owner	1
China	Non-owner	1
China	Non-owner	1
China	Non-owner	1
China	Non-owner	1
China	Non-owner	1
China	Non-owner	1
China	Non-owner	1
China	Non-owner	1
China	Non-owner	1
China	Non-owner	1
China	Non-owner	1
China	Non-owner	1
China	Non-owner	1
China	Non-owner	1
China	Non-owner	1
China	Non-owner	1
China	Non-owner	1
China	Non-owner	1
China	Non-owner	1
China	Non-owner	1
China	Non-owner	1
China	Non-owner	1
China	Non-owner	1
China	Non-owner	1
China	Non-owner	1
China	Non-owner	1
China	Non-owner	1
China	Non-owner	1
China	Non-owner	1
China	Non-owner	1
China	Non-owner	1
China	Non-owner	1
China	Non-owner	1
China	Non-owner	1
China	Non-owner	1
China	Non-owner	1
China	Non-owner	1
China	Non-owner	1
China	Non-owner	1
China	Non-owner	1
China	Non-owner	1
China	Non-owner	1
China	Non-owner	1
China	Non-owner	1
China	Non-owner	1
China	Non-owner	1
China	Non-owner	1
China	Non-owner	1
China	Non-owner	1
China	Non-owner	1
China	Non-owner	1
China	Non-owner	1
China	Non-owner	1
China	Non-owner	1
China	Non-owner	1
China	Non-owner	1
China	Non-owner	1
China	Non-owner	1
China	Non-owner	1
China	Non-owner	1
China	Non-owner	1
China	Non-owner	1
China	Non-owner	1
China	Non-owner	1
China	Non-owner	1
China	Non-owner	1
China	Non-owner	1
China	Non-owner	1
China	Non-owner	1
China	Non-owner	1
China	Non-owner	1
China	Non-owner	1
China	Non-owner	1
China	Non-owner	1
China	Non-owner	1
China	Non-owner	1
China	Non-owner	1
China	Non-owner	1
China	Non-owner	1

## Sheet: Wildlife Important
Country	Ownership	Agreement
Australia	Owner	0		yes=0		Notes: Japan separate
Australia	Owner	0		no=1
Australia	Owner	0
Australia	Owner	0
Australia	Owner	0
Australia	Owner	0
Australia	Owner	0
Australia	Owner	0
Australia	Owner	0
Australia	Owner	0
Australia	Owner	0
Australia	Owner	0
Australia	Owner	0
Australia	Owner	0
Australia	Owner	0
Australia	Owner	0
Australia	Owner	0
Australia	Owner	0
Australia	Owner	0
Australia	Owner	0
Australia	Owner	0
Australia	Owner	0
Australia	Owner	0
Australia	Owner	0
Australia	Owner	0
Australia	Owner	0
Australia	Owner	0
Australia	Owner	0
Australia	Owner	0
Australia	Owner	0
Australia	Owner	0
Australia	Owner	0
Australia	Owner	1
Australia	Non-owner	0
Australia	Non-owner	0
Australia	Non-owner	0
Australia	Non-owner	0
Australia	Non-owner	0
Australia	Non-owner	0
Australia	Non-owner	0
Australia	Non-owner	0
Australia	Non-owner	0
Australia	Non-owner	0
Australia	Non-owner	0
Australia	Non-owner	0
Australia	Non-owner	0
Australia	Non-owner	0
Australia	Non-owner	0
Australia	Non-owner	0
Australia	Non-owner	0
Australia	Non-owner	0
Australia	Non-owner	0
Australia	Non-owner	0
Australia	Non-owner	0
Australia	Non-owner	0
Australia	Non-owner	0
Australia	Non-owner	0
Australia	Non-owner	0
Australia	Non-owner	0
Australia	Non-owner	0
Australia	Non-owner	0
Australia	Non-owner	0
Australia	Non-owner	0
Australia	Non-owner	0
Australia	Non-owner	0
Australia	Non-owner	0
Australia	Non-owner	0
Australia	Non-owner	0
Australia	Non-owner	0
Australia	Non-owner	0
Australia	Non-owner	0
Australia	Non-owner	0
Australia	Non-owner	0
Australia	Non-owner	0
Australia	Non-owner	0
Australia	Non-owner	0
Australia	Non-owner	0
Australia	Non-owner	0
Australia	Non-owner	0
Australia	Non-owner	0
Australia	Non-owner	0
Australia	Non-owner	0
Australia	Non-owner	0
Australia	Non-owner	0
Australia	Non-owner	0
Australia	Non-owner	0
Australia	Non-owner	0
Australia	Non-owner	0
Australia	Non-owner	0
Australia	Non-owner	0
Australia	Non-owner	0
Australia	Non-owner	0
Australia	Non-owner	0
Australia	Non-owner	0
Australia	Non-owner	0
Australia	Non-owner	0
Australia	Non-owner	0
Australia	Non-owner	0
Australia	Non-owner	0
Australia	Non-owner	0
Australia	Non-owner	0
Australia	Non-owner	0
Australia	Non-owner	0
Australia	Non-owner	0
Australia	Non-owner	0
Australia	Non-owner	0
Australia	Non-owner	0
Australia	Non-owner	0
Australia	Non-owner	0
Australia	Non-owner	0
Australia	Non-owner	0
Australia	Non-owner	0
Australia	Non-owner	0
Australia	Non-owner	0
Australia	Non-owner	0
Australia	Non-owner	0
Australia	Non-owner	0
Australia	Non-owner	0
Australia	Non-owner	0
Australia	Non-owner	0
Australia	Non-owner	0
Australia	Non-owner	0
Australia	Non-owner	0
Australia	Non-owner	0
Australia	Non-owner	0
Australia	Non-owner	0
Australia	Non-owner	0
Australia	Non-owner	0
Australia	Non-owner	0
Australia	Non-owner	0
Australia	Non-owner	0
Australia	Non-owner	0
Australia	Non-owner	0
Australia	Non-owner	0
Australia	Non-owner	0
Australia	Non-owner	0
Australia	Non-owner	0
Australia	Non-owner	0
Australia	Non-owner	0
Australia	Non-owner	0
Australia	Non-owner	0
Australia	Non-owner	0
Australia	Non-owner	0
Australia	Non-owner	0
Australia	Non-owner	0
Australia	Non-owner	0
Australia	Non-owner	0
Australia	Non-owner	0
Australia	Non-owner	0
Australia	Non-owner	0
Australia	Non-owner	0
Australia	Non-owner	0
Australia	Non-owner	0
Australia	Non-owner	0
Australia	Non-owner	0
Australia	Non-owner	0
Australia	Non-owner	0
Australia	Non-owner	0
Australia	Non-owner	0
Australia	Non-owner	0
Australia	Non-owner	1
Australia	Non-owner	1
Australia	Non-owner	1
Australia	Non-owner	1
New Zealand	Owner	0
New Zealand	Owner	0
New Zealand	Owner	0
New Zealand	Owner	0
New Zealand	Owner	0
New Zealand	Owner	0
New Zealand	Owner	0
New Zealand	Owner	0
New Zealand	Owner	0
New Zealand	Owner	0
New Zealand	Owner	0
New Zealand	Owner	0
New Zealand	Owner	0
New Zealand	Owner	0
New Zealand	Owner	0
New Zealand	Owner	0
New Zealand	Owner	0
New Zealand	Owner	0
New Zealand	Owner	0
New Zealand	Owner	0
New Zealand	Owner	0
New Zealand	Owner	0
New Zealand	Owner	0
New Zealand	Owner	0
New Zealand	Owner	0
New Zealand	Owner	0
New Zealand	Owner	0
New Zealand	Owner	0
New Zealand	Owner	0
New Zealand	Owner	0
New Zealand	Owner	0
New Zealand	Owner	0
New Zealand	Owner	0
New Zealand	Owner	0
New Zealand	Owner	0
New Zealand	Owner	0
New Zealand	Owner	0
New Zealand	Owner	0
New Zealand	Owner	0
New Zealand	Owner	0
New Zealand	Owner	0
New Zealand	Owner	0
New Zealand	Owner	0
New Zealand	Owner	0
New Zealand	Owner	0
New Zealand	Owner	0
New Zealand	Owner	0
New Zealand	Owner	0
New Zealand	Owner	0
New Zealand	Owner	0
New Zealand	Owner	0
New Zealand	Owner	0
New Zealand	Owner	0
New Zealand	Owner	0
New Zealand	Owner	0
New Zealand	Owner	0
New Zealand	Owner	0
New Zealand	Owner	0
New Zealand	Owner	0
New Zealand	Owner	0
New Zealand	Owner	0
New Zealand	Owner	0
New Zealand	Owner	0
New Zealand	Owner	0
New Zealand	Owner	0
New Zealand	Owner	0
New Zealand	Owner	0
New Zealand	Owner	0
New Zealand	Owner	0
New Zealand	Owner	0
New Zealand	Owner	0
New Zealand	Owner	0
New Zealand	Owner	0
New Zealand	Owner	0
New Zealand	Owner	0
New Zealand	Owner	0
New Zealand	Owner	0
New Zealand	Owner	0
New Zealand	Owner	0
New Zealand	Owner	0
New Zealand	Owner	0
New Zealand	Owner	0
New Zealand	Owner	0
New Zealand	Owner	0
New Zealand	Owner	0
New Zealand	Owner	0
New Zealand	Owner	0
New Zealand	Owner	0
New Zealand	Owner	0
New Zealand	Owner	0
New Zealand	Owner	0
New Zealand	Owner	0
New Zealand	Owner	0
New Zealand	Owner	0
New Zealand	Owner	0
New Zealand	Owner	0
New Zealand	Owner	0
New Zealand	Owner	0
New Zealand	Owner	0
New Zealand	Owner	0
New Zealand	Owner	0
New Zealand	Owner	0
New Zealand	Owner	0
New Zealand	Owner	0
New Zealand	Owner	0
New Zealand	Owner	0
New Zealand	Owner	0
New Zealand	Owner	0
New Zealand	Owner	0
New Zealand	Owner	0
New Zealand	Owner	0
New Zealand	Owner	0
New Zealand	Owner	0
New Zealand	Owner	0
New Zealand	Owner	0
New Zealand	Owner	0
New Zealand	Owner	0
New Zealand	Owner	0
New Zealand	Owner	0
New Zealand	Owner	0
New Zealand	Owner	0
New Zealand	Owner	0
New Zealand	Owner	0
New Zealand	Owner	0
New Zealand	Owner	0
New Zealand	Owner	0
New Zealand	Owner	0
New Zealand	Owner	0
New Zealand	Owner	0
New Zealand	Owner	0
New Zealand	Owner	0
New Zealand	Owner	0
New Zealand	Owner	0
New Zealand	Owner	0
New Zealand	Owner	0
New Zealand	Owner	0
New Zealand	Owner	0
New Zealand	Owner	0
New Zealand	Owner	0
New Zealand	Owner	0
New Zealand	Owner	0
New Zealand	Owner	0
New Zealand	Owner	0
New Zealand	Owner	0
New Zealand	Owner	0
New Zealand	Owner	0
New Zealand	Owner	0
New Zealand	Owner	0
New Zealand	Owner	0
New Zealand	Owner	0
New Zealand	Owner	0
New Zealand	Owner	0
New Zealand	Owner	0
New Zealand	Owner	0
New Zealand	Owner	0
New Zealand	Owner	0
New Zealand	Owner	0
New Zealand	Owner	0
New Zealand	Owner	0
New Zealand	Owner	0
New Zealand	Owner	0
New Zealand	Owner	0
New Zealand	Owner	0
New Zealand	Owner	0
New Zealand	Owner	0
New Zealand	Owner	0
New Zealand	Owner	1
New Zealand	Owner	1
New Zealand	Owner	1
New Zealand	Owner	1
New Zealand	Owner	1
New Zealand	Non-owner	0
New Zealand	Non-owner	0
New Zealand	Non-owner	0
New Zealand	Non-owner	0
New Zealand	Non-owner	0
New Zealand	Non-owner	0
New Zealand	Non-owner	0
New Zealand	Non-owner	0
New Zealand	Non-owner	0
New Zealand	Non-owner	0
New Zealand	Non-owner	0
New Zealand	Non-owner	0
New Zealand	Non-owner	0
New Zealand	Non-owner	0
New Zealand	Non-owner	0
New Zealand	Non-owner	0
New Zealand	Non-owner	0
New Zealand	Non-owner	0
New Zealand	Non-owner	0
New Zealand	Non-owner	0
New Zealand	Non-owner	0
New Zealand	Non-owner	0
New Zealand	Non-owner	0
New Zealand	Non-owner	0
New Zealand	Non-owner	0
New Zealand	Non-owner	0
New Zealand	Non-owner	0
New Zealand	Non-owner	0
New Zealand	Non-owner	0
New Zealand	Non-owner	0
New Zealand	Non-owner	0
New Zealand	Non-owner	0
New Zealand	Non-owner	0
New Zealand	Non-owner	0
New Zealand	Non-owner	0
New Zealand	Non-owner	0
New Zealand	Non-owner	0
New Zealand	Non-owner	0
New Zealand	Non-owner	0
New Zealand	Non-owner	0
New Zealand	Non-owner	0
New Zealand	Non-owner	0
New Zealand	Non-owner	0
New Zealand	Non-owner	0
New Zealand	Non-owner	0
New Zealand	Non-owner	0
New Zealand	Non-owner	0
New Zealand	Non-owner	0
New Zealand	Non-owner	0
New Zealand	Non-owner	0
New Zealand	Non-owner	0
New Zealand	Non-owner	0
New Zealand	Non-owner	0
New Zealand	Non-owner	0
New Zealand	Non-owner	0
New Zealand	Non-owner	0
New Zealand	Non-owner	0
New Zealand	Non-owner	0
New Zealand	Non-owner	0
New Zealand	Non-owner	0
New Zealand	Non-owner	0
New Zealand	Non-owner	0
New Zealand	Non-owner	0
New Zealand	Non-owner	0
New Zealand	Non-owner	0
New Zealand	Non-owner	0
New Zealand	Non-owner	0
New Zealand	Non-owner	0
New Zealand	Non-owner	0
New Zealand	Non-owner	0
New Zealand	Non-owner	0
New Zealand	Non-owner	0
New Zealand	Non-owner	0
New Zealand	Non-owner	0
New Zealand	Non-owner	0
New Zealand	Non-owner	0
New Zealand	Non-owner	0
New Zealand	Non-owner	0
New Zealand	Non-owner	0
New Zealand	Non-owner	0
New Zealand	Non-owner	0
New Zealand	Non-owner	0
New Zealand	Non-owner	0
New Zealand	Non-owner	0
New Zealand	Non-owner	0
New Zealand	Non-owner	0
New Zealand	Non-owner	0
New Zealand	Non-owner	0
New Zealand	Non-owner	0
New Zealand	Non-owner	0
New Zealand	Non-owner	0
New Zealand	Non-owner	0
New Zealand	Non-owner	0
New Zealand	Non-owner	0
New Zealand	Non-owner	0
New Zealand	Non-owner	0
New Zealand	Non-owner	0
New Zealand	Non-owner	0
New Zealand	Non-owner	0
New Zealand	Non-owner	0
New Zealand	Non-owner	0
New Zealand	Non-owner	0
New Zealand	Non-owner	0
New Zealand	Non-owner	0
New Zealand	Non-owner	0
New Zealand	Non-owner	0
New Zealand	Non-owner	0
New Zealand	Non-owner	0
New Zealand	Non-owner	0
New Zealand	Non-owner	0
New Zealand	Non-owner	0
New Zealand	Non-owner	0
New Zealand	Non-owner	0
New Zealand	Non-owner	0
New Zealand	Non-owner	0
New Zealand	Non-owner	0
New Zealand	Non-owner	0
New Zealand	Non-owner	0
New Zealand	Non-owner	0
New Zealand	Non-owner	0
New Zealand	Non-owner	0
New Zealand	Non-owner	0
New Zealand	Non-owner	0
New Zealand	Non-owner	0
New Zealand	Non-owner	0
New Zealand	Non-owner	0
New Zealand	Non-owner	0
New Zealand	Non-owner	0
New Zealand	Non-owner	0
New Zealand	Non-owner	0
New Zealand	Non-owner	0
New Zealand	Non-owner	0
New Zealand	Non-owner	0
New Zealand	Non-owner	0
New Zealand	Non-owner	0
New Zealand	Non-owner	0
New Zealand	Non-owner	0
New Zealand	Non-owner	0
New Zealand	Non-owner	0
New Zealand	Non-owner	0
New Zealand	Non-owner	0
New Zealand	Non-owner	0
New Zealand	Non-owner	0
New Zealand	Non-owner	0
New Zealand	Non-owner	0
New Zealand	Non-owner	0
New Zealand	Non-owner	0
New Zealand	Non-owner	0
New Zealand	Non-owner	0
New Zealand	Non-owner	0
New Zealand	Non-owner	0
New Zealand	Non-owner	0
New Zealand	Non-owner	0
New Zealand	Non-owner	0
New Zealand	Non-owner	1
New Zealand	Non-owner	1
New Zealand	Non-owner	1
New Zealand	Non-owner	1
New Zealand	Non-owner	1
New Zealand	Non-owner	1
USA	Owner	0
USA	Owner	0
USA	Owner	0
USA	Owner	0
USA	Owner	0
USA	Owner	0
USA	Owner	0
USA	Owner	0
USA	Owner	0
USA	Owner	0
USA	Owner	0
USA	Owner	0
USA	Owner	0
USA	Owner	0
USA	Owner	0
USA	Owner	0
USA	Owner	0
USA	Owner	0
USA	Owner	0
USA	Owner	0
USA	Owner	0
USA	Owner	0
USA	Owner	0
USA	Owner	0
USA	Owner	0
USA	Owner	0
USA	Owner	0
USA	Owner	0
USA	Owner	0
USA	Owner	0
USA	Owner	0
USA	Owner	0
USA	Owner	0
USA	Owner	0
USA	Owner	0
USA	Owner	0
USA	Owner	0
USA	Owner	0
USA	Owner	0
USA	Owner	0
USA	Owner	0
USA	Owner	0
USA	Owner	0
USA	Owner	0
USA	Owner	0
USA	Owner	0
USA	Owner	0
USA	Owner	0
USA	Owner	0
USA	Owner	0
USA	Owner	0
USA	Owner	0
USA	Owner	0
USA	Owner	0
USA	Owner	0
USA	Owner	0
USA	Owner	0
USA	Owner	0
USA	Owner	0
USA	Owner	0
USA	Owner	0
USA	Owner	0
USA	Owner	0
USA	Owner	0
USA	Owner	0
USA	Owner	0
USA	Owner	0
USA	Owner	0
USA	Owner	0
USA	Owner	0
USA	Owner	0
USA	Owner	0
USA	Owner	0
USA	Owner	0
USA	Owner	0
USA	Owner	0
USA	Owner	0
USA	Owner	0
USA	Owner	0
USA	Owner	0
USA	Owner	0
USA	Owner	0
USA	Owner	1
USA	Owner	1
USA	Owner	1
USA	Owner	1
USA	Owner	1
USA	Non-owner	0
USA	Non-owner	0
USA	Non-owner	0
USA	Non-owner	0
USA	Non-owner	0
USA	Non-owner	0
USA	Non-owner	0
USA	Non-owner	0
USA	Non-owner	0
USA	Non-owner	0
USA	Non-owner	0
USA	Non-owner	0
USA	Non-owner	0
USA	Non-owner	0
USA	Non-owner	0
USA	Non-owner	0
USA	Non-owner	0
USA	Non-owner	0
USA	Non-owner	0
USA	Non-owner	0
USA	Non-owner	0
USA	Non-owner	0
USA	Non-owner	0
USA	Non-owner	0
USA	Non-owner	0
USA	Non-owner	0
USA	Non-owner	0
USA	Non-owner	0
USA	Non-owner	0
USA	Non-owner	0
USA	Non-owner	0
USA	Non-owner	0
USA	Non-owner	0
USA	Non-owner	0
USA	Non-owner	0
USA	Non-owner	0
USA	Non-owner	0
USA	Non-owner	0
USA	Non-owner	0
USA	Non-owner	0
USA	Non-owner	0
USA	Non-owner	0
USA	Non-owner	0
USA	Non-owner	0
USA	Non-owner	0
USA	Non-owner	0
USA	Non-owner	0
USA	Non-owner	0
USA	Non-owner	0
USA	Non-owner	0
USA	Non-owner	0
USA	Non-owner	0
USA	Non-owner	0
USA	Non-owner	0
USA	Non-owner	0
USA	Non-owner	0
USA	Non-owner	0
USA	Non-owner	0
USA	Non-owner	0
USA	Non-owner	0
USA	Non-owner	0
USA	Non-owner	0
USA	Non-owner	0
USA	Non-owner	0
USA	Non-owner	0
USA	Non-owner	0
USA	Non-owner	0
USA	Non-owner	0
USA	Non-owner	0
USA	Non-owner	0
USA	Non-owner	0
USA	Non-owner	0
USA	Non-owner	0
USA	Non-owner	0
USA	Non-owner	0
USA	Non-owner	0
USA	Non-owner	0
USA	Non-owner	0
USA	Non-owner	0
USA	Non-owner	0
USA	Non-owner	0
USA	Non-owner	0
USA	Non-owner	0
USA	Non-owner	0
USA	Non-owner	0
USA	Non-owner	0
USA	Non-owner	0
USA	Non-owner	0
USA	Non-owner	0
USA	Non-owner	0
USA	Non-owner	0
USA	Non-owner	0
USA	Non-owner	0
USA	Non-owner	0
USA	Non-owner	0
USA	Non-owner	0
USA	Non-owner	0
USA	Non-owner	0
USA	Non-owner	0
USA	Non-owner	0
USA	Non-owner	0
USA	Non-owner	0
USA	Non-owner	0
USA	Non-owner	0
USA	Non-owner	0
USA	Non-owner	0
USA	Non-owner	0
USA	Non-owner	0
USA	Non-owner	0
USA	Non-owner	0
USA	Non-owner	0
USA	Non-owner	0
USA	Non-owner	0
USA	Non-owner	0
USA	Non-owner	0
USA	Non-owner	0
USA	Non-owner	0
USA	Non-owner	0
USA	Non-owner	0
USA	Non-owner	0
USA	Non-owner	0
USA	Non-owner	0
USA	Non-owner	0
USA	Non-owner	0
USA	Non-owner	0
USA	Non-owner	0
USA	Non-owner	0
USA	Non-owner	0
USA	Non-owner	0
USA	Non-owner	0
USA	Non-owner	0
USA	Non-owner	0
USA	Non-owner	0
USA	Non-owner	0
USA	Non-owner	0
USA	Non-owner	0
USA	Non-owner	0
USA	Non-owner	0
USA	Non-owner	0
USA	Non-owner	0
USA	Non-owner	0
USA	Non-owner	0
USA	Non-owner	0
USA	Non-owner	0
USA	Non-owner	0
USA	Non-owner	0
USA	Non-owner	0
USA	Non-owner	0
USA	Non-owner	0
USA	Non-owner	0
USA	Non-owner	0
USA	Non-owner	0
USA	Non-owner	0
USA	Non-owner	1
USA	Non-owner	1
USA	Non-owner	1
USA	Non-owner	1
USA	Non-owner	1
USA	Non-owner	1
USA	Non-owner	1
USA	Non-owner	1
USA	Non-owner	1
USA	Non-owner	1
USA	Non-owner	1
USA	Non-owner	1
USA	Non-owner	1
USA	Non-owner	1
UK	Owner	0
UK	Owner	0
UK	Owner	0
UK	Owner	0
UK	Owner	0
UK	Owner	0
UK	Owner	0
UK	Owner	0
UK	Owner	0
UK	Owner	0
UK	Owner	0
UK	Owner	0
UK	Owner	0
UK	Owner	0
UK	Owner	0
UK	Owner	0
UK	Owner	0
UK	Owner	0
UK	Owner	0
UK	Owner	0
UK	Owner	0
UK	Owner	0
UK	Owner	0
UK	Owner	0
UK	Owner	0
UK	Owner	0
UK	Owner	0
UK	Owner	0
UK	Owner	0
UK	Owner	0
UK	Owner	0
UK	Owner	0
UK	Owner	0
UK	Owner	0
UK	Owner	0
UK	Owner	0
UK	Owner	0
UK	Owner	0
UK	Owner	0
UK	Owner	0
UK	Owner	0
UK	Owner	0
UK	Owner	0
UK	Owner	0
UK	Owner	0
UK	Owner	0
UK	Owner	0
UK	Owner	0
UK	Owner	0
UK	Owner	0
UK	Owner	0
UK	Owner	0
UK	Owner	0
UK	Owner	0
UK	Owner	0
UK	Owner	0
UK	Owner	0
UK	Owner	0
UK	Non-owner	0
UK	Non-owner	0
UK	Non-owner	0
UK	Non-owner	0
UK	Non-owner	0
UK	Non-owner	0
UK	Non-owner	0
UK	Non-owner	0
UK	Non-owner	0
UK	Non-owner	0
UK	Non-owner	0
UK	Non-owner	0
UK	Non-owner	0
UK	Non-owner	0
UK	Non-owner	0
UK	Non-owner	0
UK	Non-owner	0
UK	Non-owner	0
UK	Non-owner	0
UK	Non-owner	0
UK	Non-owner	0
UK	Non-owner	0
UK	Non-owner	0
UK	Non-owner	0
UK	Non-owner	0
UK	Non-owner	0
UK	Non-owner	0
UK	Non-owner	0
UK	Non-owner	0
UK	Non-owner	0
UK	Non-owner	0
UK	Non-owner	0
UK	Non-owner	0
UK	Non-owner	0
UK	Non-owner	0
UK	Non-owner	0
UK	Non-owner	0
UK	Non-owner	0
UK	Non-owner	0
UK	Non-owner	0
UK	Non-owner	0
UK	Non-owner	0
UK	Non-owner	0
UK	Non-owner	0
UK	Non-owner	0
UK	Non-owner	0
UK	Non-owner	0
UK	Non-owner	0
UK	Non-owner	0
UK	Non-owner	0
UK	Non-owner	0
UK	Non-owner	0
UK	Non-owner	0
UK	Non-owner	0
UK	Non-owner	0
UK	Non-owner	0
UK	Non-owner	0
UK	Non-owner	0
UK	Non-owner	0
UK	Non-owner	0
UK	Non-owner	0
UK	Non-owner	0
UK	Non-owner	0
UK	Non-owner	0
UK	Non-owner	0
UK	Non-owner	0
UK	Non-owner	0
UK	Non-owner	0
UK	Non-owner	0
UK	Non-owner	0
UK	Non-owner	0
UK	Non-owner	0
UK	Non-owner	0
UK	Non-owner	0
UK	Non-owner	0
UK	Non-owner	0
UK	Non-owner	0
UK	Non-owner	0
UK	Non-owner	0
UK	Non-owner	0
UK	Non-owner	0
UK	Non-owner	0
UK	Non-owner	0
UK	Non-owner	0
UK	Non-owner	0
UK	Non-owner	0
UK	Non-owner	0
UK	Non-owner	0
UK	Non-owner	0
UK	Non-owner	0
UK	Non-owner	0
UK	Non-owner	0
UK	Non-owner	0
UK	Non-owner	0
UK	Non-owner	0
UK	Non-owner	0
UK	Non-owner	0
UK	Non-owner	0
UK	Non-owner	1
China	Owner	0
China	Owner	0
China	Owner	0
China	Owner	0
China	Owner	0
China	Owner	0
China	Owner	0
China	Owner	0
China	Owner	0
China	Owner	0
China	Owner	0
China	Owner	0
China	Owner	0
China	Owner	0
China	Owner	0
China	Owner	0
China	Owner	0
China	Owner	0
China	Owner	0
China	Owner	0
China	Owner	0
China	Owner	0
China	Owner	0
China	Owner	0
China	Owner	0
China	Owner	0
China	Owner	0
China	Owner	0
China	Owner	0
China	Owner	0
China	Owner	0
China	Owner	0
China	Owner	0
China	Owner	1
China	Owner	1
China	Owner	1
China	Owner	1
China	Owner	1
China	Owner	1
China	Owner	1
China	Owner	1
China	Owner	1
China	Owner	1
China	Owner	1
China	Owner	1
China	Owner	1
China	Non-owner	0
China	Non-owner	0
China	Non-owner	0
China	Non-owner	0
China	Non-owner	0
China	Non-owner	0
China	Non-owner	0
China	Non-owner	0
China	Non-owner	0
China	Non-owner	0
China	Non-owner	0
China	Non-owner	0
China	Non-owner	0
China	Non-owner	0
China	Non-owner	0
China	Non-owner	0
China	Non-owner	0
China	Non-owner	0
China	Non-owner	0
China	Non-owner	0
China	Non-owner	0
China	Non-owner	0
China	Non-owner	0
China	Non-owner	0
China	Non-owner	0
China	Non-owner	0
China	Non-owner	0
China	Non-owner	0
China	Non-owner	0
China	Non-owner	0
China	Non-owner	0
China	Non-owner	0
China	Non-owner	0
China	Non-owner	0
China	Non-owner	0
China	Non-owner	0
China	Non-owner	0
China	Non-owner	0
China	Non-owner	0
China	Non-owner	0
China	Non-owner	0
China	Non-owner	0
China	Non-owner	0
China	Non-owner	0
China	Non-owner	0
China	Non-owner	0
China	Non-owner	0
China	Non-owner	0
China	Non-owner	0
China	Non-owner	0
China	Non-owner	0
China	Non-owner	0
China	Non-owner	0
China	Non-owner	0
China	Non-owner	0
China	Non-owner	0
China	Non-owner	0
China	Non-owner	0
China	Non-owner	0
China	Non-owner	0
China	Non-owner	0
China	Non-owner	0
China	Non-owner	0
China	Non-owner	0
China	Non-owner	0
China	Non-owner	0
China	Non-owner	0
China	Non-owner	0
China	Non-owner	0
China	Non-owner	0
China	Non-owner	0
China	Non-owner	0
China	Non-owner	0
China	Non-owner	0
China	Non-owner	0
China	Non-owner	0
China	Non-owner	0
China	Non-owner	0
China	Non-owner	0
China	Non-owner	0
China	Non-owner	0
China	Non-owner	0
China	Non-owner	0
China	Non-owner	0
China	Non-owner	0
China	Non-owner	0
China	Non-owner	0
China	Non-owner	0
China	Non-owner	0
China	Non-owner	0
China	Non-owner	0
China	Non-owner	0
China	Non-owner	0
China	Non-owner	0
China	Non-owner	0
China	Non-owner	0
China	Non-owner	0
China	Non-owner	0
China	Non-owner	0
China	Non-owner	0
China	Non-owner	0
China	Non-owner	0
China	Non-owner	0
China	Non-owner	0
China	Non-owner	0
China	Non-owner	0
China	Non-owner	0
China	Non-owner	0
China	Non-owner	0
China	Non-owner	0
China	Non-owner	0
China	Non-owner	0
China	Non-owner	0
China	Non-owner	0
China	Non-owner	0
China	Non-owner	0
China	Non-owner	0
China	Non-owner	0
China	Non-owner	0
China	Non-owner	0
China	Non-owner	0
China	Non-owner	0
China	Non-owner	0
China	Non-owner	0
China	Non-owner	0
China	Non-owner	0
China	Non-owner	0
China	Non-owner	0
China	Non-owner	0
China	Non-owner	0
China	Non-owner	0
China	Non-owner	0
China	Non-owner	0
China	Non-owner	0
China	Non-owner	0
China	Non-owner	0
China	Non-owner	0
China	Non-owner	0
China	Non-owner	0
China	Non-owner	0
China	Non-owner	0
China	Non-owner	0
China	Non-owner	0
China	Non-owner	0
China	Non-owner	0
China	Non-owner	0
China	Non-owner	0
China	Non-owner	0
China	Non-owner	0
China	Non-owner	0
China	Non-owner	0
China	Non-owner	0
China	Non-owner	0
China	Non-owner	0
China	Non-owner	0
China	Non-owner	0
China	Non-owner	0
China	Non-owner	0
China	Non-owner	0
China	Non-owner	0
China	Non-owner	0
China	Non-owner	0
China	Non-owner	1
China	Non-owner	1
China	Non-owner	1
China	Non-owner	1
China	Non-owner	1
China	Non-owner	1
China	Non-owner	1
China	Non-owner	1
China	Non-owner	1
China	Non-owner	1
China	Non-owner	1
China	Non-owner	1
China	Non-owner	1
China	Non-owner	1
China	Non-owner	1
China	Non-owner	1
China	Non-owner	1
China	Non-owner	1
China	Non-owner	1
China	Non-owner	1
China	Non-owner	1
China	Non-owner	1
China	Non-owner	1
China	Non-owner	1
China	Non-owner	1
China	Non-owner	1
China	Non-owner	1
China	Non-owner	1
China	Non-owner	1
China	Non-owner	1
China	Non-owner	1
China	Non-owner	1
China	Non-owner	1
China	Non-owner	1
China	Non-owner	1
China	Non-owner	1
China	Non-owner	1
China	Non-owner	1
China	Non-owner	1
China	Non-owner	1
China	Non-owner	1
China	Non-owner	1
China	Non-owner	1
China	Non-owner	1
China	Non-owner	1
China	Non-owner	1
China	Non-owner	1
China	Non-owner	1
China	Non-owner	1
China	Non-owner	1
China	Non-owner	1
China	Non-owner	1
China	Non-owner	1
China	Non-owner	1
China	Non-owner	1
China	Non-owner	1
China	Non-owner	1
China	Non-owner	1
China	Non-owner	1
China	Non-owner	1
China	Non-owner	1
China	Non-owner	1
China	Non-owner	1
China	Non-owner	1
China	Non-owner	1
China	Non-owner	1
China	Non-owner	1
China	Non-owner	1
China	Non-owner	1
China	Non-owner	1
China	Non-owner	1
China	Non-owner	1
Kanagawa	Owner	0
Kanagawa	Owner	0
Kanagawa	Owner	0
Kanagawa	Owner	0
Kanagawa	Owner	0
Kanagawa	Owner	0
Kanagawa	Owner	0
Kanagawa	Owner	1
Kanagawa	Non-owner	0
Kanagawa	Non-owner	0
Kanagawa	Non-owner	0
Kanagawa	Non-owner	0
Kanagawa	Non-owner	0
Kanagawa	Non-owner	0
Kanagawa	Non-owner	0
Kanagawa	Non-owner	0
Kanagawa	Non-owner	0
Kanagawa	Non-owner	0
Kanagawa	Non-owner	0
Kanagawa	Non-owner	0
Kanagawa	Non-owner	0
Kanagawa	Non-owner	0
Kanagawa	Non-owner	0
Kanagawa	Non-owner	0
Kanagawa	Non-owner	0
Kanagawa	Non-owner	0
Kanagawa	Non-owner	0
Kanagawa	Non-owner	0
Kanagawa	Non-owner	0
Kanagawa	Non-owner	0
Kanagawa	Non-owner	0
Kanagawa	Non-owner	0
Kanagawa	Non-owner	0
Kanagawa	Non-owner	0
Kanagawa	Non-owner	0
Kanagawa	Non-owner	0
Kanagawa	Non-owner	0
Kanagawa	Non-owner	0
Kanagawa	Non-owner	0
Kanagawa	Non-owner	0
Kanagawa	Non-owner	0
Kanagawa	Non-owner	0
Kanagawa	Non-owner	0
Kanagawa	Non-owner	0
Kanagawa	Non-owner	0
Kanagawa	Non-owner	0
Kanagawa	Non-owner	0
Kanagawa	Non-owner	0
Kanagawa	Non-owner	0
Kanagawa	Non-owner	0
Kanagawa	Non-owner	0
Kanagawa	Non-owner	0
Kanagawa	Non-owner	0
Kanagawa	Non-owner	0
Osaka and Other	Owner	0
Osaka and Other	Owner	0
Osaka and Other	Owner	0
Osaka and Other	Owner	0
Osaka and Other	Owner	0
Osaka and Other	Owner	0
Osaka and Other	Owner	0
Osaka and Other	Owner	0
Osaka and Other	Owner	0
Osaka and Other	Owner	0
Osaka and Other	Owner	0
Osaka and Other	Owner	0
Osaka and Other	Owner	0
Osaka and Other	Owner	0
Osaka and Other	Owner	0
Osaka and Other	Owner	0
Osaka and Other	Non-owner	0
Osaka and Other	Non-owner	0
Osaka and Other	Non-owner	0
Osaka and Other	Non-owner	0
Osaka and Other	Non-owner	0
Osaka and Other	Non-owner	0
Osaka and Other	Non-owner	0
Osaka and Other	Non-owner	0
Osaka and Other	Non-owner	0
Osaka and Other	Non-owner	0
Osaka and Other	Non-owner	0
Osaka and Other	Non-owner	0
Osaka and Other	Non-owner	0
Osaka and Other	Non-owner	0
Osaka and Other	Non-owner	0
Osaka and Other	Non-owner	0
Osaka and Other	Non-owner	0
Osaka and Other	Non-owner	0
Osaka and Other	Non-owner	0
Osaka and Other	Non-owner	0
Osaka and Other	Non-owner	0
Osaka and Other	Non-owner	0
Osaka and Other	Non-owner	0
Osaka and Other	Non-owner	0
Osaka and Other	Non-owner	0
Osaka and Other	Non-owner	0
Osaka and Other	Non-owner	0
Osaka and Other	Non-owner	0
Osaka and Other	Non-owner	0
Osaka and Other	Non-owner	0
Osaka and Other	Non-owner	0
Osaka and Other	Non-owner	0
Osaka and Other	Non-owner	0
Osaka and Other	Non-owner	0
Osaka and Other	Non-owner	0
Osaka and Other	Non-owner	0
Osaka and Other	Non-owner	0
Osaka and Other	Non-owner	0
Osaka and Other	Non-owner	0
Osaka and Other	Non-owner	0
Osaka and Other	Non-owner	0
Osaka and Other	Non-owner	0
Osaka and Other	Non-owner	0
Osaka and Other	Non-owner	0
Osaka and Other	Non-owner	0
Osaka and Other	Non-owner	1
Osaka and Other	Non-owner	1
Osaka and Other	Non-owner	1
Osaka and Other	Non-owner	1
Shizuoka	Owner	0
Shizuoka	Owner	0
Shizuoka	Owner	0
Shizuoka	Owner	0
Shizuoka	Owner	0
Shizuoka	Owner	0
Shizuoka	Owner	0
Shizuoka	Owner	0
Shizuoka	Owner	0
Shizuoka	Owner	0
Shizuoka	Owner	0
Shizuoka	Owner	0
Shizuoka	Owner	0
Shizuoka	Owner	0
Shizuoka	Owner	0
Shizuoka	Owner	0
Shizuoka	Owner	0
Shizuoka	Owner	0
Shizuoka	Owner	0
Shizuoka	Owner	0
Shizuoka	Owner	0
Shizuoka	Owner	0
Shizuoka	Owner	0
Shizuoka	Owner	0
Shizuoka	Owner	0
Shizuoka	Owner	0
Shizuoka	Owner	0
Shizuoka	Owner	0
Shizuoka	Owner	0
Shizuoka	Owner	0
Shizuoka	Owner	0
Shizuoka	Owner	0
Shizuoka	Owner	1
Shizuoka	Owner	1
Shizuoka	Owner	1
Shizuoka	Non-owner	0
Shizuoka	Non-owner	0
Shizuoka	Non-owner	0
Shizuoka	Non-owner	0
Shizuoka	Non-owner	0
Shizuoka	Non-owner	0
Shizuoka	Non-owner	0
Shizuoka	Non-owner	0
Shizuoka	Non-owner	0
Shizuoka	Non-owner	0
Shizuoka	Non-owner	0
Shizuoka	Non-owner	0
Shizuoka	Non-owner	0
Shizuoka	Non-owner	0
Shizuoka	Non-owner	0
Shizuoka	Non-owner	0
Shizuoka	Non-owner	0
Shizuoka	Non-owner	0
Shizuoka	Non-owner	0
Shizuoka	Non-owner	0
Shizuoka	Non-owner	0
Shizuoka	Non-owner	0
Shizuoka	Non-owner	0
Shizuoka	Non-owner	0
Shizuoka	Non-owner	0
Shizuoka	Non-owner	0
Shizuoka	Non-owner	0
Shizuoka	Non-owner	0
Shizuoka	Non-owner	0
Shizuoka	Non-owner	0
Shizuoka	Non-owner	0
Shizuoka	Non-owner	0
Shizuoka	Non-owner	0
Shizuoka	Non-owner	0
Shizuoka	Non-owner	0
Shizuoka	Non-owner	0
Shizuoka	Non-owner	0
Shizuoka	Non-owner	0
Shizuoka	Non-owner	0
Shizuoka	Non-owner	0
Shizuoka	Non-owner	0
Shizuoka	Non-owner	0
Shizuoka	Non-owner	0
Shizuoka	Non-owner	0
Shizuoka	Non-owner	0
Shizuoka	Non-owner	0
Shizuoka	Non-owner	0
Shizuoka	Non-owner	0
Shizuoka	Non-owner	0
Shizuoka	Non-owner	0
Shizuoka	Non-owner	0
Shizuoka	Non-owner	0
Shizuoka	Non-owner	0
Shizuoka	Non-owner	0
Shizuoka	Non-owner	0
Shizuoka	Non-owner	0
Shizuoka	Non-owner	0
Shizuoka	Non-owner	0
Shizuoka	Non-owner	0
Shizuoka	Non-owner	0
Shizuoka	Non-owner	0
Shizuoka	Non-owner	0
Shizuoka	Non-owner	0
Shizuoka	Non-owner	1
Tokyo	Owner	0
Tokyo	Owner	0
Tokyo	Owner	0
Tokyo	Owner	0
Tokyo	Owner	0
Tokyo	Owner	0
Tokyo	Owner	0
Tokyo	Owner	0
Tokyo	Owner	1
Tokyo	Non-owner	0
Tokyo	Non-owner	0
Tokyo	Non-owner	0
Tokyo	Non-owner	0
Tokyo	Non-owner	0
Tokyo	Non-owner	0
Tokyo	Non-owner	0
Tokyo	Non-owner	0
Tokyo	Non-owner	0
Tokyo	Non-owner	0
Tokyo	Non-owner	0
Tokyo	Non-owner	0
Tokyo	Non-owner	0
Tokyo	Non-owner	0
Tokyo	Non-owner	0
Tokyo	Non-owner	0
Tokyo	Non-owner	0
Tokyo	Non-owner	0
Tokyo	Non-owner	0
Tokyo	Non-owner	0
Tokyo	Non-owner	0
Tokyo	Non-owner	0
Tokyo	Non-owner	0
Tokyo	Non-owner	0
Tokyo	Non-owner	0

## Sheet: Cats in Cities
Country	Ownership	Agreement
Australia	Owner	0
Australia	Owner	0		yes=0
Australia	Owner	0		no=1
Australia	Owner	0
Australia	Owner	0
Australia	Owner	0
Australia	Owner	0
Australia	Owner	0
Australia	Owner	0
Australia	Owner	0
Australia	Owner	0
Australia	Owner	0
Australia	Owner	0
Australia	Owner	0
Australia	Owner	0
Australia	Owner	0
Australia	Owner	0
Australia	Owner	0
Australia	Owner	0
Australia	Owner	0
Australia	Owner	1
Australia	Owner	1
Australia	Owner	1
Australia	Owner	1
Australia	Owner	1
Australia	Owner	1
Australia	Owner	1
Australia	Owner	1
Australia	Owner	1
Australia	Owner	1
Australia	Owner	1
Australia	Owner	1
Australia	Non-owner	0
Australia	Non-owner	0
Australia	Non-owner	0
Australia	Non-owner	0
Australia	Non-owner	0
Australia	Non-owner	0
Australia	Non-owner	0
Australia	Non-owner	0
Australia	Non-owner	0
Australia	Non-owner	0
Australia	Non-owner	0
Australia	Non-owner	0
Australia	Non-owner	0
Australia	Non-owner	0
Australia	Non-owner	0
Australia	Non-owner	0
Australia	Non-owner	0
Australia	Non-owner	0
Australia	Non-owner	0
Australia	Non-owner	0
Australia	Non-owner	0
Australia	Non-owner	0
Australia	Non-owner	0
Australia	Non-owner	0
Australia	Non-owner	0
Australia	Non-owner	0
Australia	Non-owner	0
Australia	Non-owner	0
Australia	Non-owner	0
Australia	Non-owner	0
Australia	Non-owner	0
Australia	Non-owner	0
Australia	Non-owner	0
Australia	Non-owner	0
Australia	Non-owner	0
Australia	Non-owner	0
Australia	Non-owner	0
Australia	Non-owner	0
Australia	Non-owner	0
Australia	Non-owner	0
Australia	Non-owner	0
Australia	Non-owner	0
Australia	Non-owner	0
Australia	Non-owner	0
Australia	Non-owner	0
Australia	Non-owner	0
Australia	Non-owner	0
Australia	Non-owner	0
Australia	Non-owner	0
Australia	Non-owner	0
Australia	Non-owner	0
Australia	Non-owner	0
Australia	Non-owner	0
Australia	Non-owner	0
Australia	Non-owner	0
Australia	Non-owner	0
Australia	Non-owner	0
Australia	Non-owner	0
Australia	Non-owner	0
Australia	Non-owner	0
Australia	Non-owner	0
Australia	Non-owner	0
Australia	Non-owner	0
Australia	Non-owner	0
Australia	Non-owner	0
Australia	Non-owner	0
Australia	Non-owner	0
Australia	Non-owner	0
Australia	Non-owner	0
Australia	Non-owner	0
Australia	Non-owner	0
Australia	Non-owner	0
Australia	Non-owner	0
Australia	Non-owner	0
Australia	Non-owner	0
Australia	Non-owner	0
Australia	Non-owner	0
Australia	Non-owner	0
Australia	Non-owner	0
Australia	Non-owner	0
Australia	Non-owner	0
Australia	Non-owner	0
Australia	Non-owner	0
Australia	Non-owner	0
Australia	Non-owner	0
Australia	Non-owner	0
Australia	Non-owner	0
Australia	Non-owner	0
Australia	Non-owner	0
Australia	Non-owner	0
Australia	Non-owner	0
Australia	Non-owner	0
Australia	Non-owner	0
Australia	Non-owner	0
Australia	Non-owner	0
Australia	Non-owner	0
Australia	Non-owner	0
Australia	Non-owner	0
Australia	Non-owner	0
Australia	Non-owner	0
Australia	Non-owner	0
Australia	Non-owner	0
Australia	Non-owner	0
Australia	Non-owner	0
Australia	Non-owner	0
Australia	Non-owner	0
Australia	Non-owner	0
Australia	Non-owner	0
Australia	Non-owner	0
Australia	Non-owner	0
Australia	Non-owner	0
Australia	Non-owner	0
Australia	Non-owner	0
Australia	Non-owner	0
Australia	Non-owner	0
Australia	Non-owner	1
Australia	Non-owner	1
Australia	Non-owner	1
Australia	Non-owner	1
Australia	Non-owner	1
Australia	Non-owner	1
Australia	Non-owner	1
New Zealand	Owner	0
New Zealand	Owner	0
New Zealand	Owner	0
New Zealand	Owner	0
New Zealand	Owner	0
New Zealand	Owner	0
New Zealand	Owner	0
New Zealand	Owner	0
New Zealand	Owner	0
New Zealand	Owner	0
New Zealand	Owner	0
New Zealand	Owner	0
New Zealand	Owner	0
New Zealand	Owner	0
New Zealand	Owner	0
New Zealand	Owner	0
New Zealand	Owner	0
New Zealand	Owner	0
New Zealand	Owner	0
New Zealand	Owner	0
New Zealand	Owner	0
New Zealand	Owner	0
New Zealand	Owner	0
New Zealand	Owner	0
New Zealand	Owner	0
New Zealand	Owner	0
New Zealand	Owner	0
New Zealand	Owner	0
New Zealand	Owner	0
New Zealand	Owner	0
New Zealand	Owner	0
New Zealand	Owner	0
New Zealand	Owner	0
New Zealand	Owner	0
New Zealand	Owner	0
New Zealand	Owner	0
New Zealand	Owner	0
New Zealand	Owner	0
New Zealand	Owner	0
New Zealand	Owner	0
New Zealand	Owner	0
New Zealand	Owner	0
New Zealand	Owner	0
New Zealand	Owner	0
New Zealand	Owner	0
New Zealand	Owner	0
New Zealand	Owner	0
New Zealand	Owner	0
New Zealand	Owner	0
New Zealand	Owner	0
New Zealand	Owner	0
New Zealand	Owner	0
New Zealand	Owner	0
New Zealand	Owner	0
New Zealand	Owner	0
New Zealand	Owner	0
New Zealand	Owner	0
New Zealand	Owner	0
New Zealand	Owner	0
New Zealand	Owner	0
New Zealand	Owner	0
New Zealand	Owner	0
New Zealand	Owner	0
New Zealand	Owner	0
New Zealand	Owner	0
New Zealand	Owner	0
New Zealand	Owner	0
New Zealand	Owner	0
New Zealand	Owner	0
New Zealand	Owner	0
New Zealand	Owner	0
New Zealand	Owner	0
New Zealand	Owner	0
New Zealand	Owner	0
New Zealand	Owner	0
New Zealand	Owner	0
New Zealand	Owner	1
New Zealand	Owner	1
New Zealand	Owner	1
New Zealand	Owner	1
New Zealand	Owner	1
New Zealand	Owner	1
New Zealand	Owner	1
New Zealand	Owner	1
New Zealand	Owner	1
New Zealand	Owner	1
New Zealand	Owner	1
New Zealand	Owner	1
New Zealand	Owner	1
New Zealand	Owner	1
New Zealand	Owner	1
New Zealand	Owner	1
New Zealand	Owner	1
New Zealand	Owner	1
New Zealand	Owner	1
New Zealand	Owner	1
New Zealand	Owner	1
New Zealand	Owner	1
New Zealand	Owner	1
New Zealand	Owner	1
New Zealand	Owner	1
New Zealand	Owner	1
New Zealand	Owner	1
New Zealand	Owner	1
New Zealand	Owner	1
New Zealand	Owner	1
New Zealand	Owner	1
New Zealand	Owner	1
New Zealand	Owner	1
New Zealand	Owner	1
New Zealand	Owner	1
New Zealand	Owner	1
New Zealand	Owner	1
New Zealand	Owner	1
New Zealand	Owner	1
New Zealand	Owner	1
New Zealand	Owner	1
New Zealand	Owner	1
New Zealand	Owner	1
New Zealand	Owner	1
New Zealand	Owner	1
New Zealand	Owner	1
New Zealand	Owner	1
New Zealand	Owner	1
New Zealand	Owner	1
New Zealand	Owner	1
New Zealand	Owner	1
New Zealand	Owner	1
New Zealand	Owner	1
New Zealand	Owner	1
New Zealand	Owner	1
New Zealand	Owner	1
New Zealand	Owner	1
New Zealand	Owner	1
New Zealand	Owner	1
New Zealand	Owner	1
New Zealand	Owner	1
New Zealand	Owner	1
New Zealand	Owner	1
New Zealand	Owner	1
New Zealand	Owner	1
New Zealand	Owner	1
New Zealand	Owner	1
New Zealand	Owner	1
New Zealand	Owner	1
New Zealand	Owner	1
New Zealand	Owner	1
New Zealand	Owner	1
New Zealand	Owner	1
New Zealand	Owner	1
New Zealand	Owner	1
New Zealand	Owner	1
New Zealand	Owner	1
New Zealand	Owner	1
New Zealand	Owner	1
New Zealand	Owner	1
New Zealand	Non-owner	0
New Zealand	Non-owner	0
New Zealand	Non-owner	0
New Zealand	Non-owner	0
New Zealand	Non-owner	0
New Zealand	Non-owner	0
New Zealand	Non-owner	0
New Zealand	Non-owner	0
New Zealand	Non-owner	0
New Zealand	Non-owner	0
New Zealand	Non-owner	0
New Zealand	Non-owner	0
New Zealand	Non-owner	0
New Zealand	Non-owner	0
New Zealand	Non-owner	0
New Zealand	Non-owner	0
New Zealand	Non-owner	0
New Zealand	Non-owner	0
New Zealand	Non-owner	0
New Zealand	Non-owner	0
New Zealand	Non-owner	0
New Zealand	Non-owner	0
New Zealand	Non-owner	0
New Zealand	Non-owner	0
New Zealand	Non-owner	0
New Zealand	Non-owner	0
New Zealand	Non-owner	0
New Zealand	Non-owner	0
New Zealand	Non-owner	0
New Zealand	Non-owner	0
New Zealand	Non-owner	0
New Zealand	Non-owner	0
New Zealand	Non-owner	0
New Zealand	Non-owner	0
New Zealand	Non-owner	0
New Zealand	Non-owner	0
New Zealand	Non-owner	0
New Zealand	Non-owner	0
New Zealand	Non-owner	0
New Zealand	Non-owner	0
New Zealand	Non-owner	0
New Zealand	Non-owner	0
New Zealand	Non-owner	0
New Zealand	Non-owner	0
New Zealand	Non-owner	0
New Zealand	Non-owner	0
New Zealand	Non-owner	0
New Zealand	Non-owner	0
New Zealand	Non-owner	0
New Zealand	Non-owner	0
New Zealand	Non-owner	0
New Zealand	Non-owner	0
New Zealand	Non-owner	0
New Zealand	Non-owner	0
New Zealand	Non-owner	0
New Zealand	Non-owner	0
New Zealand	Non-owner	0
New Zealand	Non-owner	0
New Zealand	Non-owner	0
New Zealand	Non-owner	0
New Zealand	Non-owner	0
New Zealand	Non-owner	0
New Zealand	Non-owner	0
New Zealand	Non-owner	0
New Zealand	Non-owner	0
New Zealand	Non-owner	0
New Zealand	Non-owner	0
New Zealand	Non-owner	0
New Zealand	Non-owner	0
New Zealand	Non-owner	0
New Zealand	Non-owner	0
New Zealand	Non-owner	0
New Zealand	Non-owner	0
New Zealand	Non-owner	0
New Zealand	Non-owner	0
New Zealand	Non-owner	0
New Zealand	Non-owner	0
New Zealand	Non-owner	0
New Zealand	Non-owner	0
New Zealand	Non-owner	0
New Zealand	Non-owner	0
New Zealand	Non-owner	0
New Zealand	Non-owner	0
New Zealand	Non-owner	0
New Zealand	Non-owner	0
New Zealand	Non-owner	0
New Zealand	Non-owner	0
New Zealand	Non-owner	0
New Zealand	Non-owner	0
New Zealand	Non-owner	0
New Zealand	Non-owner	0
New Zealand	Non-owner	0
New Zealand	Non-owner	0
New Zealand	Non-owner	0
New Zealand	Non-owner	0
New Zealand	Non-owner	0
New Zealand	Non-owner	0
New Zealand	Non-owner	0
New Zealand	Non-owner	0
New Zealand	Non-owner	0
New Zealand	Non-owner	0
New Zealand	Non-owner	0
New Zealand	Non-owner	0
New Zealand	Non-owner	0
New Zealand	Non-owner	0
New Zealand	Non-owner	0
New Zealand	Non-owner	0
New Zealand	Non-owner	0
New Zealand	Non-owner	0
New Zealand	Non-owner	0
New Zealand	Non-owner	0
New Zealand	Non-owner	0
New Zealand	Non-owner	0
New Zealand	Non-owner	1
New Zealand	Non-owner	1
New Zealand	Non-owner	1
New Zealand	Non-owner	1
New Zealand	Non-owner	1
New Zealand	Non-owner	1
New Zealand	Non-owner	1
New Zealand	Non-owner	1
New Zealand	Non-owner	1
New Zealand	Non-owner	1
New Zealand	Non-owner	1
New Zealand	Non-owner	1
New Zealand	Non-owner	1
New Zealand	Non-owner	1
New Zealand	Non-owner	1
New Zealand	Non-owner	1
New Zealand	Non-owner	1
New Zealand	Non-owner	1
New Zealand	Non-owner	1
New Zealand	Non-owner	1
New Zealand	Non-owner	1
New Zealand	Non-owner	1
New Zealand	Non-owner	1
New Zealand	Non-owner	1
New Zealand	Non-owner	1
New Zealand	Non-owner	1
New Zealand	Non-owner	1
New Zealand	Non-owner	1
New Zealand	Non-owner	1
New Zealand	Non-owner	1
New Zealand	Non-owner	1
New Zealand	Non-owner	1
New Zealand	Non-owner	1
USA	Owner	0
USA	Owner	0
USA	Owner	0
USA	Owner	0
USA	Owner	0
USA	Owner	0
USA	Owner	0
USA	Owner	0
USA	Owner	0
USA	Owner	0
USA	Owner	0
USA	Owner	0
USA	Owner	0
USA	Owner	0
USA	Owner	0
USA	Owner	0
USA	Owner	0
USA	Owner	1
USA	Owner	1
USA	Owner	1
USA	Owner	1
USA	Owner	1
USA	Owner	1
USA	Owner	1
USA	Owner	1
USA	Owner	1
USA	Owner	1
USA	Owner	1
USA	Owner	1
USA	Owner	1
USA	Owner	1
USA	Owner	1
USA	Owner	1
USA	Owner	1
USA	Owner	1
USA	Owner	1
USA	Owner	1
USA	Owner	1
USA	Owner	1
USA	Owner	1
USA	Owner	1
USA	Owner	1
USA	Owner	1
USA	Owner	1
USA	Owner	1
USA	Owner	1
USA	Owner	1
USA	Owner	1
USA	Owner	1
USA	Owner	1
USA	Owner	1
USA	Owner	1
USA	Owner	1
USA	Owner	1
USA	Owner	1
USA	Owner	1
USA	Owner	1
USA	Owner	1
USA	Owner	1
USA	Owner	1
USA	Owner	1
USA	Owner	1
USA	Owner	1
USA	Owner	1
USA	Owner	1
USA	Owner	1
USA	Owner	1
USA	Owner	1
USA	Owner	1
USA	Owner	1
USA	Owner	1
USA	Owner	1
USA	Owner	1
USA	Owner	1
USA	Owner	1
USA	Owner	1
USA	Owner	1
USA	Owner	1
USA	Owner	1
USA	Owner	1
USA	Owner	1
USA	Owner	1
USA	Non-owner	0
USA	Non-owner	0
USA	Non-owner	0
USA	Non-owner	0
USA	Non-owner	0
USA	Non-owner	0
USA	Non-owner	0
USA	Non-owner	0
USA	Non-owner	0
USA	Non-owner	0
USA	Non-owner	0
USA	Non-owner	0
USA	Non-owner	0
USA	Non-owner	0
USA	Non-owner	0
USA	Non-owner	0
USA	Non-owner	0
USA	Non-owner	0
USA	Non-owner	0
USA	Non-owner	0
USA	Non-owner	0
USA	Non-owner	0
USA	Non-owner	0
USA	Non-owner	0
USA	Non-owner	0
USA	Non-owner	0
USA	Non-owner	0
USA	Non-owner	0
USA	Non-owner	0
USA	Non-owner	0
USA	Non-owner	0
USA	Non-owner	0
USA	Non-owner	0
USA	Non-owner	0
USA	Non-owner	0
USA	Non-owner	0
USA	Non-owner	0
USA	Non-owner	0
USA	Non-owner	0
USA	Non-owner	0
USA	Non-owner	0
USA	Non-owner	0
USA	Non-owner	0
USA	Non-owner	0
USA	Non-owner	0
USA	Non-owner	0
USA	Non-owner	0
USA	Non-owner	0
USA	Non-owner	0
USA	Non-owner	0
USA	Non-owner	0
USA	Non-owner	0
USA	Non-owner	0
USA	Non-owner	0
USA	Non-owner	0
USA	Non-owner	0
USA	Non-owner	0
USA	Non-owner	0
USA	Non-owner	0
USA	Non-owner	1
USA	Non-owner	1
USA	Non-owner	1
USA	Non-owner	1
USA	Non-owner	1
USA	Non-owner	1
USA	Non-owner	1
USA	Non-owner	1
USA	Non-owner	1
USA	Non-owner	1
USA	Non-owner	1
USA	Non-owner	1
USA	Non-owner	1
USA	Non-owner	1
USA	Non-owner	1
USA	Non-owner	1
USA	Non-owner	1
USA	Non-owner	1
USA	Non-owner	1
USA	Non-owner	1
USA	Non-owner	1
USA	Non-owner	1
USA	Non-owner	1
USA	Non-owner	1
USA	Non-owner	1
USA	Non-owner	1
USA	Non-owner	1
USA	Non-owner	1
USA	Non-owner	1
USA	Non-owner	1
USA	Non-owner	1
USA	Non-owner	1
USA	Non-owner	1
USA	Non-owner	1
USA	Non-owner	1
USA	Non-owner	1
USA	Non-owner	1
USA	Non-owner	1
USA	Non-owner	1
USA	Non-owner	1
USA	Non-owner	1
USA	Non-owner	1
USA	Non-owner	1
USA	Non-owner	1
USA	Non-owner	1
USA	Non-owner	1
USA	Non-owner	1
USA	Non-owner	1
USA	Non-owner	1
USA	Non-owner	1
USA	Non-owner	1
USA	Non-owner	1
USA	Non-owner	1
USA	Non-owner	1
USA	Non-owner	1
USA	Non-owner	1
USA	Non-owner	1
USA	Non-owner	1
USA	Non-owner	1
USA	Non-owner	1
USA	Non-owner	1
USA	Non-owner	1
USA	Non-owner	1
USA	Non-owner	1
USA	Non-owner	1
USA	Non-owner	1
USA	Non-owner	1
USA	Non-owner	1
USA	Non-owner	1
USA	Non-owner	1
USA	Non-owner	1
USA	Non-owner	1
USA	Non-owner	1
USA	Non-owner	1
USA	Non-owner	1
UK	Owner	0
UK	Owner	0
UK	Owner	0
UK	Owner	0
UK	Owner	0
UK	Owner	0
UK	Owner	1
UK	Owner	1
UK	Owner	1
UK	Owner	1
UK	Owner	1
UK	Owner	1
UK	Owner	1
UK	Owner	1
UK	Owner	1
UK	Owner	1
UK	Owner	1
UK	Owner	1
UK	Owner	1
UK	Owner	1
UK	Owner	1
UK	Owner	1
UK	Owner	1
UK	Owner	1
UK	Owner	1
UK	Owner	1
UK	Owner	1
UK	Owner	1
UK	Owner	1
UK	Owner	1
UK	Owner	1
UK	Owner	1
UK	Owner	1
UK	Owner	1
UK	Owner	1
UK	Owner	1
UK	Owner	1
UK	Owner	1
UK	Owner	1
UK	Owner	1
UK	Owner	1
UK	Owner	1
UK	Owner	1
UK	Owner	1
UK	Owner	1
UK	Owner	1
UK	Owner	1
UK	Owner	1
UK	Non-owner	0
UK	Non-owner	0
UK	Non-owner	0
UK	Non-owner	0
UK	Non-owner	0
UK	Non-owner	0
UK	Non-owner	0
UK	Non-owner	0
UK	Non-owner	0
UK	Non-owner	0
UK	Non-owner	0
UK	Non-owner	0
UK	Non-owner	0
UK	Non-owner	0
UK	Non-owner	0
UK	Non-owner	0
UK	Non-owner	0
UK	Non-owner	0
UK	Non-owner	0
UK	Non-owner	0
UK	Non-owner	0
UK	Non-owner	0
UK	Non-owner	0
UK	Non-owner	0
UK	Non-owner	0
UK	Non-owner	0
UK	Non-owner	0
UK	Non-owner	1
UK	Non-owner	1
UK	Non-owner	1
UK	Non-owner	1
UK	Non-owner	1
UK	Non-owner	1
UK	Non-owner	1
UK	Non-owner	1
UK	Non-owner	1
UK	Non-owner	1
UK	Non-owner	1
UK	Non-owner	1
UK	Non-owner	1
UK	Non-owner	1
UK	Non-owner	1
UK	Non-owner	1
UK	Non-owner	1
UK	Non-owner	1
UK	Non-owner	1
UK	Non-owner	1
UK	Non-owner	1
UK	Non-owner	1
UK	Non-owner	1
UK	Non-owner	1
UK	Non-owner	1
UK	Non-owner	1
UK	Non-owner	1
UK	Non-owner	1
UK	Non-owner	1
UK	Non-owner	1
UK	Non-owner	1
UK	Non-owner	1
UK	Non-owner	1
UK	Non-owner	1
UK	Non-owner	1
UK	Non-owner	1
UK	Non-owner	1
UK	Non-owner	1
UK	Non-owner	1
UK	Non-owner	1
UK	Non-owner	1
UK	Non-owner	1
UK	Non-owner	1
UK	Non-owner	1
UK	Non-owner	1
UK	Non-owner	1
UK	Non-owner	1
UK	Non-owner	1
UK	Non-owner	1
Japan	Owner	0
Japan	Owner	0
Japan	Owner	0
Japan	Owner	0
Japan	Owner	0
Japan	Owner	0
Japan	Owner	0
Japan	Owner	0
Japan	Owner	0
Japan	Owner	0
Japan	Owner	0
Japan	Owner	0
Japan	Owner	0
Japan	Owner	0
Japan	Owner	0
Japan	Owner	0
Japan	Owner	0
Japan	Owner	0
Japan	Owner	0
Japan	Owner	0
Japan	Owner	0
Japan	Owner	1
Japan	Owner	1
Japan	Owner	1
Japan	Owner	1
Japan	Owner	1
Japan	Owner	1
Japan	Owner	1
Japan	Owner	1
Japan	Owner	1
Japan	Owner	1
Japan	Owner	1
Japan	Owner	1
Japan	Owner	1
Japan	Owner	1
Japan	Owner	1
Japan	Owner	1
Japan	Owner	1
Japan	Owner	1
Japan	Owner	1
Japan	Owner	1
Japan	Owner	1
Japan	Owner	1
Japan	Owner	1
Japan	Owner	1
Japan	Owner	1
Japan	Owner	1
Japan	Owner	1
Japan	Owner	1
Japan	Owner	1
Japan	Owner	1
Japan	Owner	1
Japan	Owner	1
Japan	Owner	1
Japan	Owner	1
Japan	Owner	1
Japan	Owner	1
Japan	Owner	1
Japan	Owner	1
Japan	Owner	1
Japan	Owner	1
Japan	Owner	1
Japan	Owner	1
Japan	Owner	1
Japan	Owner	1
Japan	Owner	1
Japan	Owner	1
Japan	Owner	1
Japan	Owner	1
Japan	Owner	1
Japan	Owner	1
Japan	Owner	1
Japan	Owner	1
Japan	Non-owner	0
Japan	Non-owner	0
Japan	Non-owner	0
Japan	Non-owner	0
Japan	Non-owner	0
Japan	Non-owner	0
Japan	Non-owner	0
Japan	Non-owner	0
Japan	Non-owner	0
Japan	Non-owner	0
Japan	Non-owner	0
Japan	Non-owner	0
Japan	Non-owner	0
Japan	Non-owner	0
Japan	Non-owner	0
Japan	Non-owner	0
Japan	Non-owner	0
Japan	Non-owner	0
Japan	Non-owner	0
Japan	Non-owner	0
Japan	Non-owner	0
Japan	Non-owner	0
Japan	Non-owner	0
Japan	Non-owner	0
Japan	Non-owner	0
Japan	Non-owner	0
Japan	Non-owner	0
Japan	Non-owner	0
Japan	Non-owner	0
Japan	Non-owner	0
Japan	Non-owner	0
Japan	Non-owner	0
Japan	Non-owner	0
Japan	Non-owner	0
Japan	Non-owner	0
Japan	Non-owner	0
Japan	Non-owner	0
Japan	Non-owner	0
Japan	Non-owner	0
Japan	Non-owner	0
Japan	Non-owner	0
Japan	Non-owner	0
Japan	Non-owner	0
Japan	Non-owner	0
Japan	Non-owner	0
Japan	Non-owner	0
Japan	Non-owner	0
Japan	Non-owner	0
Japan	Non-owner	0
Japan	Non-owner	0
Japan	Non-owner	0
Japan	Non-owner	0
Japan	Non-owner	0
Japan	Non-owner	0
Japan	Non-owner	0
Japan	Non-owner	0
Japan	Non-owner	0
Japan	Non-owner	0
Japan	Non-owner	0
Japan	Non-owner	0
Japan	Non-owner	0
Japan	Non-owner	0
Japan	Non-owner	0
Japan	Non-owner	0
Japan	Non-owner	0
Japan	Non-owner	0
Japan	Non-owner	0
Japan	Non-owner	0
Japan	Non-owner	0
Japan	Non-owner	0
Japan	Non-owner	1
Japan	Non-owner	1
Japan	Non-owner	1
Japan	Non-owner	1
Japan	Non-owner	1
Japan	Non-owner	1
Japan	Non-owner	1
Japan	Non-owner	1
Japan	Non-owner	1
Japan	Non-owner	1
Japan	Non-owner	1
Japan	Non-owner	1
Japan	Non-owner	1
Japan	Non-owner	1
Japan	Non-owner	1
Japan	Non-owner	1
Japan	Non-owner	1
Japan	Non-owner	1
Japan	Non-owner	1
Japan	Non-owner	1
Japan	Non-owner	1
Japan	Non-owner	1
Japan	Non-owner	1
Japan	Non-owner	1
Japan	Non-owner	1
Japan	Non-owner	1
Japan	Non-owner	1
Japan	Non-owner	1
Japan	Non-owner	1
Japan	Non-owner	1
Japan	Non-owner	1
Japan	Non-owner	1
Japan	Non-owner	1
Japan	Non-owner	1
Japan	Non-owner	1
Japan	Non-owner	1
Japan	Non-owner	1
Japan	Non-owner	1
Japan	Non-owner	1
Japan	Non-owner	1
Japan	Non-owner	1
Japan	Non-owner	1
Japan	Non-owner	1
Japan	Non-owner	1
Japan	Non-owner	1
Japan	Non-owner	1
Japan	Non-owner	1
Japan	Non-owner	1
Japan	Non-owner	1
Japan	Non-owner	1
Japan	Non-owner	1
Japan	Non-owner	1
Japan	Non-owner	1
Japan	Non-owner	1
Japan	Non-owner	1
Japan	Non-owner	1
Japan	Non-owner	1
Japan	Non-owner	1
Japan	Non-owner	1
Japan	Non-owner	1
Japan	Non-owner	1
Japan	Non-owner	1
Japan	Non-owner	1
Japan	Non-owner	1
Japan	Non-owner	1
Japan	Non-owner	1
Japan	Non-owner	1
Japan	Non-owner	1
Japan	Non-owner	1
Japan	Non-owner	1
Japan	Non-owner	1
Japan	Non-owner	1
Japan	Non-owner	1
Japan	Non-owner	1
Japan	Non-owner	1
Japan	Non-owner	1
Japan	Non-owner	1
Japan	Non-owner	1
Japan	Non-owner	1
Japan	Non-owner	1
Japan	Non-owner	1
Japan	Non-owner	1
Japan	Non-owner	1
Japan	Non-owner	1
Japan	Non-owner	1
Japan	Non-owner	1
Japan	Non-owner	1
Japan	Non-owner	1
Japan	Non-owner	1
Japan	Non-owner	1
Japan	Non-owner	1
Japan	Non-owner	1
Japan	Non-owner	1
Japan	Non-owner	1
China	Owner	0
China	Owner	0
China	Owner	0
China	Owner	0
China	Owner	0
China	Owner	0
China	Owner	0
China	Owner	0
China	Owner	0
China	Owner	0
China	Owner	0
China	Owner	0
China	Owner	0
China	Owner	0
China	Owner	1
China	Owner	1
China	Owner	1
China	Owner	1
China	Owner	1
China	Owner	1
China	Owner	1
China	Owner	1
China	Owner	1
China	Owner	1
China	Owner	1
China	Owner	1
China	Owner	1
China	Owner	1
China	Owner	1
China	Owner	1
China	Owner	1
China	Owner	1
China	Owner	1
China	Owner	1
China	Non-owner	0
China	Non-owner	0
China	Non-owner	0
China	Non-owner	0
China	Non-owner	0
China	Non-owner	0
China	Non-owner	0
China	Non-owner	0
China	Non-owner	0
China	Non-owner	0
China	Non-owner	0
China	Non-owner	0
China	Non-owner	0
China	Non-owner	0
China	Non-owner	0
China	Non-owner	0
China	Non-owner	0
China	Non-owner	0
China	Non-owner	0
China	Non-owner	0
China	Non-owner	0
China	Non-owner	0
China	Non-owner	0
China	Non-owner	0
China	Non-owner	0
China	Non-owner	0
China	Non-owner	0
China	Non-owner	0
China	Non-owner	0
China	Non-owner	0
China	Non-owner	0
China	Non-owner	0
China	Non-owner	0
China	Non-owner	0
China	Non-owner	0
China	Non-owner	0
China	Non-owner	0
China	Non-owner	0
China	Non-owner	0
China	Non-owner	0
China	Non-owner	0
China	Non-owner	0
China	Non-owner	0
China	Non-owner	0
China	Non-owner	0
China	Non-owner	0
China	Non-owner	0
China	Non-owner	0
China	Non-owner	0
China	Non-owner	0
China	Non-owner	0
China	Non-owner	0
China	Non-owner	0
China	Non-owner	0
China	Non-owner	0
China	Non-owner	0
China	Non-owner	0
China	Non-owner	0
China	Non-owner	0
China	Non-owner	0
China	Non-owner	0
China	Non-owner	0
China	Non-owner	0
China	Non-owner	0
China	Non-owner	0
China	Non-owner	0
China	Non-owner	0
China	Non-owner	0
China	Non-owner	0
China	Non-owner	0
China	Non-owner	0
China	Non-owner	0
China	Non-owner	0
China	Non-owner	0
China	Non-owner	0
China	Non-owner	0
China	Non-owner	0
China	Non-owner	0
China	Non-owner	0
China	Non-owner	0
China	Non-owner	0
China	Non-owner	0
China	Non-owner	0
China	Non-owner	0
China	Non-owner	0
China	Non-owner	0
China	Non-owner	0
China	Non-owner	0
China	Non-owner	0
China	Non-owner	0
China	Non-owner	0
China	Non-owner	0
China	Non-owner	0
China	Non-owner	0
China	Non-owner	0
China	Non-owner	0
China	Non-owner	0
China	Non-owner	0
China	Non-owner	0
China	Non-owner	0
China	Non-owner	0
China	Non-owner	0
China	Non-owner	0
China	Non-owner	0
China	Non-owner	1
China	Non-owner	1
China	Non-owner	1
China	Non-owner	1
China	Non-owner	1
China	Non-owner	1
China	Non-owner	1
China	Non-owner	1
China	Non-owner	1
China	Non-owner	1
China	Non-owner	1
China	Non-owner	1
China	Non-owner	1
China	Non-owner	1
China	Non-owner	1
China	Non-owner	1
China	Non-owner	1
China	Non-owner	1
China	Non-owner	1
China	Non-owner	1
China	Non-owner	1
China	Non-owner	1
China	Non-owner	1
China	Non-owner	1
China	Non-owner	1
China	Non-owner	1
China	Non-owner	1
China	Non-owner	1
China	Non-owner	1
China	Non-owner	1
China	Non-owner	1
China	Non-owner	1
China	Non-owner	1
China	Non-owner	1
China	Non-owner	1
China	Non-owner	1
China	Non-owner	1
China	Non-owner	1
China	Non-owner	1
China	Non-owner	1
China	Non-owner	1
China	Non-owner	1
China	Non-owner	1
China	Non-owner	1
China	Non-owner	1
China	Non-owner	1
China	Non-owner	1
China	Non-owner	1
China	Non-owner	1
China	Non-owner	1
China	Non-owner	1
China	Non-owner	1
China	Non-owner	1
China	Non-owner	1
China	Non-owner	1
China	Non-owner	1
China	Non-owner	1
China	Non-owner	1
China	Non-owner	1
China	Non-owner	1
China	Non-owner	1
China	Non-owner	1
China	Non-owner	1
China	Non-owner	1
China	Non-owner	1
China	Non-owner	1
China	Non-owner	1
China	Non-owner	1
China	Non-owner	1
China	Non-owner	1
China	Non-owner	1
China	Non-owner	1
China	Non-owner	1
China	Non-owner	1
China	Non-owner	1
China	Non-owner	1
China	Non-owner	1
China	Non-owner	1
China	Non-owner	1
China	Non-owner	1
China	Non-owner	1

## Sheet: Cats on Farms
Country	Ownership	Agreement
Australia	Owner	0			yes=0
Australia	Owner	0			no=1
Australia	Owner	0
Australia	Owner	0
Australia	Owner	0
Australia	Owner	0
Australia	Owner	0
Australia	Owner	0
Australia	Owner	0
Australia	Owner	0
Australia	Owner	0
Australia	Owner	1
Australia	Owner	1
Australia	Owner	1
Australia	Owner	1
Australia	Owner	1
Australia	Owner	1
Australia	Owner	1
Australia	Owner	1
Australia	Owner	1
Australia	Owner	1
Australia	Owner	1
Australia	Owner	1
Australia	Owner	1
Australia	Owner	1
Australia	Owner	1
Australia	Owner	1
Australia	Non-owner	0
Australia	Non-owner	0
Australia	Non-owner	0
Australia	Non-owner	0
Australia	Non-owner	0
Australia	Non-owner	0
Australia	Non-owner	0
Australia	Non-owner	0
Australia	Non-owner	0
Australia	Non-owner	0
Australia	Non-owner	0
Australia	Non-owner	0
Australia	Non-owner	0
Australia	Non-owner	0
Australia	Non-owner	0
Australia	Non-owner	0
Australia	Non-owner	0
Australia	Non-owner	0
Australia	Non-owner	0
Australia	Non-owner	0
Australia	Non-owner	0
Australia	Non-owner	0
Australia	Non-owner	0
Australia	Non-owner	0
Australia	Non-owner	0
Australia	Non-owner	0
Australia	Non-owner	0
Australia	Non-owner	0
Australia	Non-owner	0
Australia	Non-owner	0
Australia	Non-owner	0
Australia	Non-owner	0
Australia	Non-owner	0
Australia	Non-owner	0
Australia	Non-owner	0
Australia	Non-owner	0
Australia	Non-owner	0
Australia	Non-owner	0
Australia	Non-owner	0
Australia	Non-owner	0
Australia	Non-owner	0
Australia	Non-owner	0
Australia	Non-owner	0
Australia	Non-owner	0
Australia	Non-owner	0
Australia	Non-owner	0
Australia	Non-owner	0
Australia	Non-owner	0
Australia	Non-owner	0
Australia	Non-owner	0
Australia	Non-owner	0
Australia	Non-owner	0
Australia	Non-owner	0
Australia	Non-owner	0
Australia	Non-owner	0
Australia	Non-owner	0
Australia	Non-owner	0
Australia	Non-owner	0
Australia	Non-owner	0
Australia	Non-owner	0
Australia	Non-owner	0
Australia	Non-owner	0
Australia	Non-owner	0
Australia	Non-owner	0
Australia	Non-owner	0
Australia	Non-owner	0
Australia	Non-owner	0
Australia	Non-owner	0
Australia	Non-owner	0
Australia	Non-owner	0
Australia	Non-owner	0
Australia	Non-owner	0
Australia	Non-owner	0
Australia	Non-owner	0
Australia	Non-owner	0
Australia	Non-owner	0
Australia	Non-owner	0
Australia	Non-owner	0
Australia	Non-owner	0
Australia	Non-owner	0
Australia	Non-owner	0
Australia	Non-owner	0
Australia	Non-owner	0
Australia	Non-owner	0
Australia	Non-owner	0
Australia	Non-owner	0
Australia	Non-owner	0
Australia	Non-owner	0
Australia	Non-owner	0
Australia	Non-owner	0
Australia	Non-owner	0
Australia	Non-owner	0
Australia	Non-owner	0
Australia	Non-owner	0
Australia	Non-owner	0
Australia	Non-owner	0
Australia	Non-owner	0
Australia	Non-owner	0
Australia	Non-owner	1
Australia	Non-owner	1
Australia	Non-owner	1
Australia	Non-owner	1
Australia	Non-owner	1
Australia	Non-owner	1
Australia	Non-owner	1
Australia	Non-owner	1
Australia	Non-owner	1
Australia	Non-owner	1
Australia	Non-owner	1
Australia	Non-owner	1
Australia	Non-owner	1
Australia	Non-owner	1
Australia	Non-owner	1
Australia	Non-owner	1
Australia	Non-owner	1
Australia	Non-owner	1
New Zealand	Owner	0
New Zealand	Owner	0
New Zealand	Owner	0
New Zealand	Owner	0
New Zealand	Owner	0
New Zealand	Owner	0
New Zealand	Owner	0
New Zealand	Owner	0
New Zealand	Owner	0
New Zealand	Owner	0
New Zealand	Owner	0
New Zealand	Owner	0
New Zealand	Owner	0
New Zealand	Owner	0
New Zealand	Owner	0
New Zealand	Owner	0
New Zealand	Owner	0
New Zealand	Owner	0
New Zealand	Owner	0
New Zealand	Owner	0
New Zealand	Owner	0
New Zealand	Owner	0
New Zealand	Owner	0
New Zealand	Owner	0
New Zealand	Owner	0
New Zealand	Owner	0
New Zealand	Owner	0
New Zealand	Owner	0
New Zealand	Owner	0
New Zealand	Owner	0
New Zealand	Owner	0
New Zealand	Owner	0
New Zealand	Owner	0
New Zealand	Owner	0
New Zealand	Owner	0
New Zealand	Owner	0
New Zealand	Owner	0
New Zealand	Owner	0
New Zealand	Owner	0
New Zealand	Owner	0
New Zealand	Owner	0
New Zealand	Owner	0
New Zealand	Owner	0
New Zealand	Owner	0
New Zealand	Owner	0
New Zealand	Owner	0
New Zealand	Owner	0
New Zealand	Owner	0
New Zealand	Owner	0
New Zealand	Owner	0
New Zealand	Owner	0
New Zealand	Owner	0
New Zealand	Owner	0
New Zealand	Owner	0
New Zealand	Owner	0
New Zealand	Owner	0
New Zealand	Owner	0
New Zealand	Owner	0
New Zealand	Owner	0
New Zealand	Owner	0
New Zealand	Owner	0
New Zealand	Owner	1
New Zealand	Owner	1
New Zealand	Owner	1
New Zealand	Owner	1
New Zealand	Owner	1
New Zealand	Owner	1
New Zealand	Owner	1
New Zealand	Owner	1
New Zealand	Owner	1
New Zealand	Owner	1
New Zealand	Owner	1
New Zealand	Owner	1
New Zealand	Owner	1
New Zealand	Owner	1
New Zealand	Owner	1
New Zealand	Owner	1
New Zealand	Owner	1
New Zealand	Owner	1
New Zealand	Owner	1
New Zealand	Owner	1
New Zealand	Owner	1
New Zealand	Owner	1
New Zealand	Owner	1
New Zealand	Owner	1
New Zealand	Owner	1
New Zealand	Owner	1
New Zealand	Owner	1
New Zealand	Owner	1
New Zealand	Owner	1
New Zealand	Owner	1
New Zealand	Owner	1
New Zealand	Owner	1
New Zealand	Owner	1
New Zealand	Owner	1
New Zealand	Owner	1
New Zealand	Owner	1
New Zealand	Owner	1
New Zealand	Owner	1
New Zealand	Owner	1
New Zealand	Owner	1
New Zealand	Owner	1
New Zealand	Owner	1
New Zealand	Owner	1
New Zealand	Owner	1
New Zealand	Owner	1
New Zealand	Owner	1
New Zealand	Owner	1
New Zealand	Owner	1
New Zealand	Owner	1
New Zealand	Owner	1
New Zealand	Owner	1
New Zealand	Owner	1
New Zealand	Owner	1
New Zealand	Owner	1
New Zealand	Owner	1
New Zealand	Owner	1
New Zealand	Owner	1
New Zealand	Owner	1
New Zealand	Owner	1
New Zealand	Owner	1
New Zealand	Owner	1
New Zealand	Owner	1
New Zealand	Owner	1
New Zealand	Owner	1
New Zealand	Owner	1
New Zealand	Owner	1
New Zealand	Owner	1
New Zealand	Owner	1
New Zealand	Owner	1
New Zealand	Owner	1
New Zealand	Owner	1
New Zealand	Owner	1
New Zealand	Owner	1
New Zealand	Owner	1
New Zealand	Owner	1
New Zealand	Owner	1
New Zealand	Owner	1
New Zealand	Owner	1
New Zealand	Owner	1
New Zealand	Owner	1
New Zealand	Owner	1
New Zealand	Owner	1
New Zealand	Owner	1
New Zealand	Owner	1
New Zealand	Owner	1
New Zealand	Owner	1
New Zealand	Owner	1
New Zealand	Owner	1
New Zealand	Owner	1
New Zealand	Owner	1
New Zealand	Owner	1
New Zealand	Owner	1
New Zealand	Non-owner	0
New Zealand	Non-owner	0
New Zealand	Non-owner	0
New Zealand	Non-owner	0
New Zealand	Non-owner	0
New Zealand	Non-owner	0
New Zealand	Non-owner	0
New Zealand	Non-owner	0
New Zealand	Non-owner	0
New Zealand	Non-owner	0
New Zealand	Non-owner	0
New Zealand	Non-owner	0
New Zealand	Non-owner	0
New Zealand	Non-owner	0
New Zealand	Non-owner	0
New Zealand	Non-owner	0
New Zealand	Non-owner	0
New Zealand	Non-owner	0
New Zealand	Non-owner	0
New Zealand	Non-owner	0
New Zealand	Non-owner	0
New Zealand	Non-owner	0
New Zealand	Non-owner	0
New Zealand	Non-owner	0
New Zealand	Non-owner	0
New Zealand	Non-owner	0
New Zealand	Non-owner	0
New Zealand	Non-owner	0
New Zealand	Non-owner	0
New Zealand	Non-owner	0
New Zealand	Non-owner	0
New Zealand	Non-owner	0
New Zealand	Non-owner	0
New Zealand	Non-owner	0
New Zealand	Non-owner	0
New Zealand	Non-owner	0
New Zealand	Non-owner	0
New Zealand	Non-owner	0
New Zealand	Non-owner	0
New Zealand	Non-owner	0
New Zealand	Non-owner	0
New Zealand	Non-owner	0
New Zealand	Non-owner	0
New Zealand	Non-owner	0
New Zealand	Non-owner	0
New Zealand	Non-owner	0
New Zealand	Non-owner	0
New Zealand	Non-owner	0
New Zealand	Non-owner	0
New Zealand	Non-owner	0
New Zealand	Non-owner	0
New Zealand	Non-owner	0
New Zealand	Non-owner	0
New Zealand	Non-owner	0
New Zealand	Non-owner	0
New Zealand	Non-owner	0
New Zealand	Non-owner	0
New Zealand	Non-owner	0
New Zealand	Non-owner	0
New Zealand	Non-owner	0
New Zealand	Non-owner	0
New Zealand	Non-owner	0
New Zealand	Non-owner	0
New Zealand	Non-owner	0
New Zealand	Non-owner	0
New Zealand	Non-owner	0
New Zealand	Non-owner	0
New Zealand	Non-owner	0
New Zealand	Non-owner	0
New Zealand	Non-owner	0
New Zealand	Non-owner	0
New Zealand	Non-owner	0
New Zealand	Non-owner	0
New Zealand	Non-owner	0
New Zealand	Non-owner	0
New Zealand	Non-owner	0
New Zealand	Non-owner	0
New Zealand	Non-owner	0
New Zealand	Non-owner	0
New Zealand	Non-owner	0
New Zealand	Non-owner	0
New Zealand	Non-owner	0
New Zealand	Non-owner	0
New Zealand	Non-owner	0
New Zealand	Non-owner	0
New Zealand	Non-owner	0
New Zealand	Non-owner	0
New Zealand	Non-owner	1
New Zealand	Non-owner	1
New Zealand	Non-owner	1
New Zealand	Non-owner	1
New Zealand	Non-owner	1
New Zealand	Non-owner	1
New Zealand	Non-owner	1
New Zealand	Non-owner	1
New Zealand	Non-owner	1
New Zealand	Non-owner	1
New Zealand	Non-owner	1
New Zealand	Non-owner	1
New Zealand	Non-owner	1
New Zealand	Non-owner	1
New Zealand	Non-owner	1
New Zealand	Non-owner	1
New Zealand	Non-owner	1
New Zealand	Non-owner	1
New Zealand	Non-owner	1
New Zealand	Non-owner	1
New Zealand	Non-owner	1
New Zealand	Non-owner	1
New Zealand	Non-owner	1
New Zealand	Non-owner	1
New Zealand	Non-owner	1
New Zealand	Non-owner	1
New Zealand	Non-owner	1
New Zealand	Non-owner	1
New Zealand	Non-owner	1
New Zealand	Non-owner	1
New Zealand	Non-owner	1
New Zealand	Non-owner	1
New Zealand	Non-owner	1
New Zealand	Non-owner	1
New Zealand	Non-owner	1
New Zealand	Non-owner	1
New Zealand	Non-owner	1
New Zealand	Non-owner	1
New Zealand	Non-owner	1
New Zealand	Non-owner	1
New Zealand	Non-owner	1
New Zealand	Non-owner	1
New Zealand	Non-owner	1
New Zealand	Non-owner	1
New Zealand	Non-owner	1
New Zealand	Non-owner	1
USA	Owner	0
USA	Owner	0
USA	Owner	0
USA	Owner	0
USA	Owner	0
USA	Owner	0
USA	Owner	1
USA	Owner	1
USA	Owner	1
USA	Owner	1
USA	Owner	1
USA	Owner	1
USA	Owner	1
USA	Owner	1
USA	Owner	1
USA	Owner	1
USA	Owner	1
USA	Owner	1
USA	Owner	1
USA	Owner	1
USA	Owner	1
USA	Owner	1
USA	Owner	1
USA	Owner	1
USA	Owner	1
USA	Owner	1
USA	Owner	1
USA	Owner	1
USA	Owner	1
USA	Owner	1
USA	Owner	1
USA	Owner	1
USA	Owner	1
USA	Owner	1
USA	Owner	1
USA	Owner	1
USA	Owner	1
USA	Owner	1
USA	Owner	1
USA	Owner	1
USA	Owner	1
USA	Owner	1
USA	Owner	1
USA	Owner	1
USA	Owner	1
USA	Owner	1
USA	Owner	1
USA	Owner	1
USA	Owner	1
USA	Owner	1
USA	Owner	1
USA	Owner	1
USA	Owner	1
USA	Owner	1
USA	Owner	1
USA	Owner	1
USA	Owner	1
USA	Owner	1
USA	Owner	1
USA	Owner	1
USA	Owner	1
USA	Owner	1
USA	Owner	1
USA	Owner	1
USA	Owner	1
USA	Owner	1
USA	Owner	1
USA	Owner	1
USA	Owner	1
USA	Owner	1
USA	Owner	1
USA	Owner	1
USA	Owner	1
USA	Owner	1
USA	Owner	1
USA	Non-owner	0
USA	Non-owner	0
USA	Non-owner	0
USA	Non-owner	0
USA	Non-owner	0
USA	Non-owner	0
USA	Non-owner	0
USA	Non-owner	0
USA	Non-owner	0
USA	Non-owner	0
USA	Non-owner	0
USA	Non-owner	0
USA	Non-owner	0
USA	Non-owner	0
USA	Non-owner	0
USA	Non-owner	0
USA	Non-owner	0
USA	Non-owner	0
USA	Non-owner	0
USA	Non-owner	0
USA	Non-owner	0
USA	Non-owner	0
USA	Non-owner	0
USA	Non-owner	0
USA	Non-owner	0
USA	Non-owner	0
USA	Non-owner	0
USA	Non-owner	0
USA	Non-owner	0
USA	Non-owner	0
USA	Non-owner	0
USA	Non-owner	0
USA	Non-owner	0
USA	Non-owner	0
USA	Non-owner	1
USA	Non-owner	1
USA	Non-owner	1
USA	Non-owner	1
USA	Non-owner	1
USA	Non-owner	1
USA	Non-owner	1
USA	Non-owner	1
USA	Non-owner	1
USA	Non-owner	1
USA	Non-owner	1
USA	Non-owner	1
USA	Non-owner	1
USA	Non-owner	1
USA	Non-owner	1
USA	Non-owner	1
USA	Non-owner	1
USA	Non-owner	1
USA	Non-owner	1
USA	Non-owner	1
USA	Non-owner	1
USA	Non-owner	1
USA	Non-owner	1
USA	Non-owner	1
USA	Non-owner	1
USA	Non-owner	1
USA	Non-owner	1
USA	Non-owner	1
USA	Non-owner	1
USA	Non-owner	1
USA	Non-owner	1
USA	Non-owner	1
USA	Non-owner	1
USA	Non-owner	1
USA	Non-owner	1
USA	Non-owner	1
USA	Non-owner	1
USA	Non-owner	1
USA	Non-owner	1
USA	Non-owner	1
USA	Non-owner	1
USA	Non-owner	1
USA	Non-owner	1
USA	Non-owner	1
USA	Non-owner	1
USA	Non-owner	1
USA	Non-owner	1
USA	Non-owner	1
USA	Non-owner	1
USA	Non-owner	1
USA	Non-owner	1
USA	Non-owner	1
USA	Non-owner	1
USA	Non-owner	1
USA	Non-owner	1
USA	Non-owner	1
USA	Non-owner	1
USA	Non-owner	1
USA	Non-owner	1
USA	Non-owner	1
USA	Non-owner	1
USA	Non-owner	1
USA	Non-owner	1
USA	Non-owner	1
USA	Non-owner	1
USA	Non-owner	1
USA	Non-owner	1
USA	Non-owner	1
USA	Non-owner	1
USA	Non-owner	1
USA	Non-owner	1
USA	Non-owner	1
USA	Non-owner	1
USA	Non-owner	1
USA	Non-owner	1
USA	Non-owner	1
USA	Non-owner	1
USA	Non-owner	1
USA	Non-owner	1
USA	Non-owner	1
USA	Non-owner	1
USA	Non-owner	1
USA	Non-owner	1
USA	Non-owner	1
USA	Non-owner	1
USA	Non-owner	1
USA	Non-owner	1
USA	Non-owner	1
USA	Non-owner	1
USA	Non-owner	1
USA	Non-owner	1
USA	Non-owner	1
USA	Non-owner	1
USA	Non-owner	1
USA	Non-owner	1
USA	Non-owner	1
USA	Non-owner	1
USA	Non-owner	1
USA	Non-owner	1
USA	Non-owner	1
USA	Non-owner	1
USA	Non-owner	1
USA	Non-owner	1
USA	Non-owner	1
USA	Non-owner	1
UK	Owner	0
UK	Owner	0
UK	Owner	0
UK	Owner	0
UK	Owner	0
UK	Owner	0
UK	Owner	0
UK	Owner	0
UK	Owner	1
UK	Owner	1
UK	Owner	1
UK	Owner	1
UK	Owner	1
UK	Owner	1
UK	Owner	1
UK	Owner	1
UK	Owner	1
UK	Owner	1
UK	Owner	1
UK	Owner	1
UK	Owner	1
UK	Owner	1
UK	Owner	1
UK	Owner	1
UK	Owner	1
UK	Owner	1
UK	Owner	1
UK	Owner	1
UK	Owner	1
UK	Owner	1
UK	Owner	1
UK	Owner	1
UK	Owner	1
UK	Owner	1
UK	Owner	1
UK	Owner	1
UK	Owner	1
UK	Owner	1
UK	Owner	1
UK	Owner	1
UK	Owner	1
UK	Owner	1
UK	Owner	1
UK	Owner	1
UK	Owner	1
UK	Owner	1
UK	Owner	1
UK	Non-owner	0
UK	Non-owner	0
UK	Non-owner	0
UK	Non-owner	0
UK	Non-owner	0
UK	Non-owner	0
UK	Non-owner	0
UK	Non-owner	0
UK	Non-owner	0
UK	Non-owner	0
UK	Non-owner	0
UK	Non-owner	0
UK	Non-owner	0
UK	Non-owner	0
UK	Non-owner	0
UK	Non-owner	0
UK	Non-owner	0
UK	Non-owner	0
UK	Non-owner	0
UK	Non-owner	1
UK	Non-owner	1
UK	Non-owner	1
UK	Non-owner	1
UK	Non-owner	1
UK	Non-owner	1
UK	Non-owner	1
UK	Non-owner	1
UK	Non-owner	1
UK	Non-owner	1
UK	Non-owner	1
UK	Non-owner	1
UK	Non-owner	1
UK	Non-owner	1
UK	Non-owner	1
UK	Non-owner	1
UK	Non-owner	1
UK	Non-owner	1
UK	Non-owner	1
UK	Non-owner	1
UK	Non-owner	1
UK	Non-owner	1
UK	Non-owner	1
UK	Non-owner	1
UK	Non-owner	1
UK	Non-owner	1
UK	Non-owner	1
UK	Non-owner	1
UK	Non-owner	1
UK	Non-owner	1
UK	Non-owner	1
UK	Non-owner	1
UK	Non-owner	1
UK	Non-owner	1
UK	Non-owner	1
UK	Non-owner	1
UK	Non-owner	1
UK	Non-owner	1
UK	Non-owner	1
UK	Non-owner	1
UK	Non-owner	1
UK	Non-owner	1
UK	Non-owner	1
UK	Non-owner	1
UK	Non-owner	1
UK	Non-owner	1
UK	Non-owner	1
UK	Non-owner	1
UK	Non-owner	1
UK	Non-owner	1
UK	Non-owner	1
UK	Non-owner	1
UK	Non-owner	1
Japan	Owner	0
Japan	Owner	0
Japan	Owner	0
Japan	Owner	0
Japan	Owner	0
Japan	Owner	0
Japan	Owner	0
Japan	Owner	0
Japan	Owner	0
Japan	Owner	0
Japan	Owner	0
Japan	Owner	0
Japan	Owner	0
Japan	Owner	1
Japan	Owner	1
Japan	Owner	1
Japan	Owner	1
Japan	Owner	1
Japan	Owner	1
Japan	Owner	1
Japan	Owner	1
Japan	Owner	1
Japan	Owner	1
Japan	Owner	1
Japan	Owner	1
Japan	Owner	1
Japan	Owner	1
Japan	Owner	1
Japan	Owner	1
Japan	Owner	1
Japan	Owner	1
Japan	Owner	1
Japan	Owner	1
Japan	Owner	1
Japan	Owner	1
Japan	Owner	1
Japan	Owner	1
Japan	Owner	1
Japan	Owner	1
Japan	Owner	1
Japan	Owner	1
Japan	Owner	1
Japan	Owner	1
Japan	Owner	1
Japan	Owner	1
Japan	Owner	1
Japan	Owner	1
Japan	Owner	1
Japan	Owner	1
Japan	Owner	1
Japan	Owner	1
Japan	Owner	1
Japan	Owner	1
Japan	Owner	1
Japan	Owner	1
Japan	Owner	1
Japan	Owner	1
Japan	Owner	1
Japan	Owner	1
Japan	Owner	1
Japan	Owner	1
Japan	Owner	1
Japan	Owner	1
Japan	Owner	1
Japan	Owner	1
Japan	Owner	1
Japan	Owner	1
Japan	Owner	1
Japan	Owner	1
Japan	Owner	1
Japan	Non-owner	0
Japan	Non-owner	0
Japan	Non-owner	0
Japan	Non-owner	0
Japan	Non-owner	0
Japan	Non-owner	0
Japan	Non-owner	0
Japan	Non-owner	0
Japan	Non-owner	0
Japan	Non-owner	0
Japan	Non-owner	0
Japan	Non-owner	0
Japan	Non-owner	0
Japan	Non-owner	0
Japan	Non-owner	0
Japan	Non-owner	0
Japan	Non-owner	0
Japan	Non-owner	0
Japan	Non-owner	0
Japan	Non-owner	0
Japan	Non-owner	0
Japan	Non-owner	0
Japan	Non-owner	0
Japan	Non-owner	0
Japan	Non-owner	0
Japan	Non-owner	0
Japan	Non-owner	0
Japan	Non-owner	0
Japan	Non-owner	0
Japan	Non-owner	0
Japan	Non-owner	0
Japan	Non-owner	0
Japan	Non-owner	0
Japan	Non-owner	0
Japan	Non-owner	0
Japan	Non-owner	0
Japan	Non-owner	0
Japan	Non-owner	0
Japan	Non-owner	0
Japan	Non-owner	0
Japan	Non-owner	1
Japan	Non-owner	1
Japan	Non-owner	1
Japan	Non-owner	1
Japan	Non-owner	1
Japan	Non-owner	1
Japan	Non-owner	1
Japan	Non-owner	1
Japan	Non-owner	1
Japan	Non-owner	1
Japan	Non-owner	1
Japan	Non-owner	1
Japan	Non-owner	1
Japan	Non-owner	1
Japan	Non-owner	1
Japan	Non-owner	1
Japan	Non-owner	1
Japan	Non-owner	1
Japan	Non-owner	1
Japan	Non-owner	1
Japan	Non-owner	1
Japan	Non-owner	1
Japan	Non-owner	1
Japan	Non-owner	1
Japan	Non-owner	1
Japan	Non-owner	1
Japan	Non-owner	1
Japan	Non-owner	1
Japan	Non-owner	1
Japan	Non-owner	1
Japan	Non-owner	1
Japan	Non-owner	1
Japan	Non-owner	1
Japan	Non-owner	1
Japan	Non-owner	1
Japan	Non-owner	1
Japan	Non-owner	1
Japan	Non-owner	1
Japan	Non-owner	1
Japan	Non-owner	1
Japan	Non-owner	1
Japan	Non-owner	1
Japan	Non-owner	1
Japan	Non-owner	1
Japan	Non-owner	1
Japan	Non-owner	1
Japan	Non-owner	1
Japan	Non-owner	1
Japan	Non-owner	1
Japan	Non-owner	1
Japan	Non-owner	1
Japan	Non-owner	1
Japan	Non-owner	1
Japan	Non-owner	1
Japan	Non-owner	1
Japan	Non-owner	1
Japan	Non-owner	1
Japan	Non-owner	1
Japan	Non-owner	1
Japan	Non-owner	1
Japan	Non-owner	1
Japan	Non-owner	1
Japan	Non-owner	1
Japan	Non-owner	1
Japan	Non-owner	1
Japan	Non-owner	1
Japan	Non-owner	1
Japan	Non-owner	1
Japan	Non-owner	1
Japan	Non-owner	1
Japan	Non-owner	1
Japan	Non-owner	1
Japan	Non-owner	1
Japan	Non-owner	1
Japan	Non-owner	1
Japan	Non-owner	1
Japan	Non-owner	1
Japan	Non-owner	1
Japan	Non-owner	1
Japan	Non-owner	1
Japan	Non-owner	1
Japan	Non-owner	1
Japan	Non-owner	1
Japan	Non-owner	1
Japan	Non-owner	1
Japan	Non-owner	1
Japan	Non-owner	1
Japan	Non-owner	1
Japan	Non-owner	1
Japan	Non-owner	1
Japan	Non-owner	1
Japan	Non-owner	1
Japan	Non-owner	1
Japan	Non-owner	1
Japan	Non-owner	1
Japan	Non-owner	1
Japan	Non-owner	1
Japan	Non-owner	1
Japan	Non-owner	1
Japan	Non-owner	1
Japan	Non-owner	1
Japan	Non-owner	1
Japan	Non-owner	1
Japan	Non-owner	1
Japan	Non-owner	1
Japan	Non-owner	1
Japan	Non-owner	1
Japan	Non-owner	1
Japan	Non-owner	1
Japan	Non-owner	1
Japan	Non-owner	1
Japan	Non-owner	1
Japan	Non-owner	1
Japan	Non-owner	1
China	Owner	0
China	Owner	0
China	Owner	0
China	Owner	0
China	Owner	0
China	Owner	0
China	Owner	0
China	Owner	0
China	Owner	0
China	Owner	0
China	Owner	0
China	Owner	1
China	Owner	1
China	Owner	1
China	Owner	1
China	Owner	1
China	Owner	1
China	Owner	1
China	Owner	1
China	Owner	1
China	Owner	1
China	Owner	1
China	Owner	1
China	Owner	1
China	Owner	1
China	Owner	1
China	Owner	1
China	Owner	1
China	Owner	1
China	Owner	1
China	Owner	1
China	Owner	1
China	Owner	1
China	Owner	1
China	Owner	1
China	Owner	1
China	Owner	1
China	Owner	1
China	Owner	1
China	Owner	1
China	Owner	1
China	Owner	1
China	Owner	1
China	Owner	1
China	Non-owner	0
China	Non-owner	0
China	Non-owner	0
China	Non-owner	0
China	Non-owner	0
China	Non-owner	0
China	Non-owner	0
China	Non-owner	0
China	Non-owner	0
China	Non-owner	0
China	Non-owner	0
China	Non-owner	0
China	Non-owner	0
China	Non-owner	0
China	Non-owner	0
China	Non-owner	0
China	Non-owner	0
China	Non-owner	0
China	Non-owner	0
China	Non-owner	0
China	Non-owner	0
China	Non-owner	0
China	Non-owner	0
China	Non-owner	0
China	Non-owner	0
China	Non-owner	0
China	Non-owner	0
China	Non-owner	0
China	Non-owner	0
China	Non-owner	0
China	Non-owner	0
China	Non-owner	0
China	Non-owner	0
China	Non-owner	0
China	Non-owner	0
China	Non-owner	0
China	Non-owner	0
China	Non-owner	0
China	Non-owner	0
China	Non-owner	0
China	Non-owner	0
China	Non-owner	0
China	Non-owner	0
China	Non-owner	0
China	Non-owner	0
China	Non-owner	0
China	Non-owner	0
China	Non-owner	0
China	Non-owner	0
China	Non-owner	0
China	Non-owner	0
China	Non-owner	0
China	Non-owner	0
China	Non-owner	0
China	Non-owner	0
China	Non-owner	0
China	Non-owner	0
China	Non-owner	0
China	Non-owner	0
China	Non-owner	0
China	Non-owner	0
China	Non-owner	0
China	Non-owner	0
China	Non-owner	1
China	Non-owner	1
China	Non-owner	1
China	Non-owner	1
China	Non-owner	1
China	Non-owner	1
China	Non-owner	1
China	Non-owner	1
China	Non-owner	1
China	Non-owner	1
China	Non-owner	1
China	Non-owner	1
China	Non-owner	1
China	Non-owner	1
China	Non-owner	1
China	Non-owner	1
China	Non-owner	1
China	Non-owner	1
China	Non-owner	1
China	Non-owner	1
China	Non-owner	1
China	Non-owner	1
China	Non-owner	1
China	Non-owner	1
China	Non-owner	1
China	Non-owner	1
China	Non-owner	1
China	Non-owner	1
China	Non-owner	1
China	Non-owner	1
China	Non-owner	1
China	Non-owner	1
China	Non-owner	1
China	Non-owner	1
China	Non-owner	1
China	Non-owner	1
China	Non-owner	1
China	Non-owner	1
China	Non-owner	1
China	Non-owner	1
China	Non-owner	1
China	Non-owner	1
China	Non-owner	1
China	Non-owner	1
China	Non-owner	1
China	Non-owner	1
China	Non-owner	1
China	Non-owner	1
China	Non-owner	1
China	Non-owner	1
China	Non-owner	1
China	Non-owner	1
China	Non-owner	1
China	Non-owner	1
China	Non-owner	1
China	Non-owner	1
China	Non-owner	1
China	Non-owner	1
China	Non-owner	1
China	Non-owner	1
China	Non-owner	1
China	Non-owner	1
China	Non-owner	1
China	Non-owner	1
China	Non-owner	1
China	Non-owner	1
China	Non-owner	1
China	Non-owner	1
China	Non-owner	1
China	Non-owner	1
China	Non-owner	1
China	Non-owner	1
China	Non-owner	1
China	Non-owner	1
China	Non-owner	1
China	Non-owner	1
China	Non-owner	1
China	Non-owner	1
China	Non-owner	1
China	Non-owner	1
China	Non-owner	1
China	Non-owner	1
China	Non-owner	1
China	Non-owner	1
China	Non-owner	1
China	Non-owner	1
China	Non-owner	1
China	Non-owner	1
China	Non-owner	1
China	Non-owner	1
China	Non-owner	1
China	Non-owner	1
China	Non-owner	1
China	Non-owner	1
China	Non-owner	1
China	Non-owner	1
China	Non-owner	1
China	Non-owner	1
China	Non-owner	1
China	Non-owner	1
China	Non-owner	1
China	Non-owner	1
China	Non-owner	1
China	Non-owner	1
China	Non-owner	1
China	Non-owner	1
China	Non-owner	1
China	Non-owner	1
China	Non-owner	1
China	Non-owner	1
China	Non-owner	1
China	Non-owner	1
China	Non-owner	1
China	Non-owner	1
China	Non-owner	1
China	Non-owner	1
China	Non-owner	1
China	Non-owner	1
China	Non-owner	1
China	Non-owner	1
China	Non-owner	1
China	Non-owner	1
China	Non-owner	1
China	Non-owner	1
China	Non-owner	1
China	Non-owner	1
China	Non-owner	1
China	Non-owner	1
China	Non-owner	1

## Sheet: Cats in Reserves
Country	Ownership	Agreement
Australia	Owner	0
Australia	Owner	0		yes=0		notes: China separate
Australia	Owner	0		no=1
Australia	Owner	0
Australia	Owner	0
Australia	Owner	0
Australia	Owner	0
Australia	Owner	0
Australia	Owner	0
Australia	Owner	0
Australia	Owner	0
Australia	Owner	0
Australia	Owner	0
Australia	Owner	0
Australia	Owner	0
Australia	Owner	0
Australia	Owner	0
Australia	Owner	0
Australia	Owner	0
Australia	Owner	0
Australia	Owner	0
Australia	Owner	0
Australia	Owner	0
Australia	Owner	0
Australia	Owner	0
Australia	Owner	0
Australia	Owner	0
Australia	Owner	0
Australia	Owner	1
Australia	Owner	1
Australia	Non-owner	0
Australia	Non-owner	0
Australia	Non-owner	0
Australia	Non-owner	0
Australia	Non-owner	0
Australia	Non-owner	0
Australia	Non-owner	0
Australia	Non-owner	0
Australia	Non-owner	0
Australia	Non-owner	0
Australia	Non-owner	0
Australia	Non-owner	0
Australia	Non-owner	0
Australia	Non-owner	0
Australia	Non-owner	0
Australia	Non-owner	0
Australia	Non-owner	0
Australia	Non-owner	0
Australia	Non-owner	0
Australia	Non-owner	0
Australia	Non-owner	0
Australia	Non-owner	0
Australia	Non-owner	0
Australia	Non-owner	0
Australia	Non-owner	0
Australia	Non-owner	0
Australia	Non-owner	0
Australia	Non-owner	0
Australia	Non-owner	0
Australia	Non-owner	0
Australia	Non-owner	0
Australia	Non-owner	0
Australia	Non-owner	0
Australia	Non-owner	0
Australia	Non-owner	0
Australia	Non-owner	0
Australia	Non-owner	0
Australia	Non-owner	0
Australia	Non-owner	0
Australia	Non-owner	0
Australia	Non-owner	0
Australia	Non-owner	0
Australia	Non-owner	0
Australia	Non-owner	0
Australia	Non-owner	0
Australia	Non-owner	0
Australia	Non-owner	0
Australia	Non-owner	0
Australia	Non-owner	0
Australia	Non-owner	0
Australia	Non-owner	0
Australia	Non-owner	0
Australia	Non-owner	0
Australia	Non-owner	0
Australia	Non-owner	0
Australia	Non-owner	0
Australia	Non-owner	0
Australia	Non-owner	0
Australia	Non-owner	0
Australia	Non-owner	0
Australia	Non-owner	0
Australia	Non-owner	0
Australia	Non-owner	0
Australia	Non-owner	0
Australia	Non-owner	0
Australia	Non-owner	0
Australia	Non-owner	0
Australia	Non-owner	0
Australia	Non-owner	0
Australia	Non-owner	0
Australia	Non-owner	0
Australia	Non-owner	0
Australia	Non-owner	0
Australia	Non-owner	0
Australia	Non-owner	0
Australia	Non-owner	0
Australia	Non-owner	0
Australia	Non-owner	0
Australia	Non-owner	0
Australia	Non-owner	0
Australia	Non-owner	0
Australia	Non-owner	0
Australia	Non-owner	0
Australia	Non-owner	0
Australia	Non-owner	0
Australia	Non-owner	0
Australia	Non-owner	0
Australia	Non-owner	0
Australia	Non-owner	0
Australia	Non-owner	0
Australia	Non-owner	0
Australia	Non-owner	0
Australia	Non-owner	0
Australia	Non-owner	0
Australia	Non-owner	0
Australia	Non-owner	0
Australia	Non-owner	0
Australia	Non-owner	0
Australia	Non-owner	0
Australia	Non-owner	0
Australia	Non-owner	0
Australia	Non-owner	0
Australia	Non-owner	0
Australia	Non-owner	0
Australia	Non-owner	0
Australia	Non-owner	0
Australia	Non-owner	0
Australia	Non-owner	0
Australia	Non-owner	0
Australia	Non-owner	0
Australia	Non-owner	0
Australia	Non-owner	0
Australia	Non-owner	0
Australia	Non-owner	0
Australia	Non-owner	0
Australia	Non-owner	0
Australia	Non-owner	0
Australia	Non-owner	0
Australia	Non-owner	0
Australia	Non-owner	1
Australia	Non-owner	1
Australia	Non-owner	1
Australia	Non-owner	1
Australia	Non-owner	1
Australia	Non-owner	1
Australia	Non-owner	1
Australia	Non-owner	1
New Zealand	Owner	0
New Zealand	Owner	0
New Zealand	Owner	0
New Zealand	Owner	0
New Zealand	Owner	0
New Zealand	Owner	0
New Zealand	Owner	0
New Zealand	Owner	0
New Zealand	Owner	0
New Zealand	Owner	0
New Zealand	Owner	0
New Zealand	Owner	0
New Zealand	Owner	0
New Zealand	Owner	0
New Zealand	Owner	0
New Zealand	Owner	0
New Zealand	Owner	0
New Zealand	Owner	0
New Zealand	Owner	0
New Zealand	Owner	0
New Zealand	Owner	0
New Zealand	Owner	0
New Zealand	Owner	0
New Zealand	Owner	0
New Zealand	Owner	0
New Zealand	Owner	0
New Zealand	Owner	0
New Zealand	Owner	0
New Zealand	Owner	0
New Zealand	Owner	0
New Zealand	Owner	0
New Zealand	Owner	0
New Zealand	Owner	0
New Zealand	Owner	0
New Zealand	Owner	0
New Zealand	Owner	0
New Zealand	Owner	0
New Zealand	Owner	0
New Zealand	Owner	0
New Zealand	Owner	0
New Zealand	Owner	0
New Zealand	Owner	0
New Zealand	Owner	0
New Zealand	Owner	0
New Zealand	Owner	0
New Zealand	Owner	0
New Zealand	Owner	0
New Zealand	Owner	0
New Zealand	Owner	0
New Zealand	Owner	0
New Zealand	Owner	0
New Zealand	Owner	0
New Zealand	Owner	0
New Zealand	Owner	0
New Zealand	Owner	0
New Zealand	Owner	0
New Zealand	Owner	0
New Zealand	Owner	0
New Zealand	Owner	0
New Zealand	Owner	0
New Zealand	Owner	0
New Zealand	Owner	0
New Zealand	Owner	0
New Zealand	Owner	0
New Zealand	Owner	0
New Zealand	Owner	0
New Zealand	Owner	0
New Zealand	Owner	0
New Zealand	Owner	0
New Zealand	Owner	0
New Zealand	Owner	0
New Zealand	Owner	0
New Zealand	Owner	0
New Zealand	Owner	0
New Zealand	Owner	0
New Zealand	Owner	0
New Zealand	Owner	0
New Zealand	Owner	0
New Zealand	Owner	0
New Zealand	Owner	0
New Zealand	Owner	0
New Zealand	Owner	0
New Zealand	Owner	0
New Zealand	Owner	0
New Zealand	Owner	0
New Zealand	Owner	0
New Zealand	Owner	0
New Zealand	Owner	0
New Zealand	Owner	0
New Zealand	Owner	0
New Zealand	Owner	0
New Zealand	Owner	0
New Zealand	Owner	0
New Zealand	Owner	0
New Zealand	Owner	0
New Zealand	Owner	0
New Zealand	Owner	0
New Zealand	Owner	0
New Zealand	Owner	0
New Zealand	Owner	0
New Zealand	Owner	0
New Zealand	Owner	0
New Zealand	Owner	0
New Zealand	Owner	0
New Zealand	Owner	0
New Zealand	Owner	0
New Zealand	Owner	0
New Zealand	Owner	0
New Zealand	Owner	0
New Zealand	Owner	0
New Zealand	Owner	0
New Zealand	Owner	0
New Zealand	Owner	0
New Zealand	Owner	0
New Zealand	Owner	0
New Zealand	Owner	0
New Zealand	Owner	0
New Zealand	Owner	0
New Zealand	Owner	0
New Zealand	Owner	0
New Zealand	Owner	0
New Zealand	Owner	0
New Zealand	Owner	0
New Zealand	Owner	0
New Zealand	Owner	0
New Zealand	Owner	0
New Zealand	Owner	0
New Zealand	Owner	0
New Zealand	Owner	0
New Zealand	Owner	0
New Zealand	Owner	0
New Zealand	Owner	0
New Zealand	Owner	0
New Zealand	Owner	0
New Zealand	Owner	0
New Zealand	Owner	0
New Zealand	Owner	0
New Zealand	Owner	0
New Zealand	Owner	0
New Zealand	Owner	0
New Zealand	Owner	0
New Zealand	Owner	0
New Zealand	Owner	0
New Zealand	Owner	0
New Zealand	Owner	0
New Zealand	Owner	0
New Zealand	Owner	0
New Zealand	Owner	0
New Zealand	Owner	0
New Zealand	Owner	0
New Zealand	Owner	1
New Zealand	Owner	1
New Zealand	Owner	1
New Zealand	Owner	1
New Zealand	Owner	1
New Zealand	Owner	1
New Zealand	Owner	1
New Zealand	Owner	1
New Zealand	Owner	1
New Zealand	Owner	1
New Zealand	Owner	1
New Zealand	Owner	1
New Zealand	Owner	1
New Zealand	Owner	1
New Zealand	Owner	1
New Zealand	Owner	1
New Zealand	Owner	1
New Zealand	Owner	1
New Zealand	Owner	1
New Zealand	Non-owner	0
New Zealand	Non-owner	0
New Zealand	Non-owner	0
New Zealand	Non-owner	0
New Zealand	Non-owner	0
New Zealand	Non-owner	0
New Zealand	Non-owner	0
New Zealand	Non-owner	0
New Zealand	Non-owner	0
New Zealand	Non-owner	0
New Zealand	Non-owner	0
New Zealand	Non-owner	0
New Zealand	Non-owner	0
New Zealand	Non-owner	0
New Zealand	Non-owner	0
New Zealand	Non-owner	0
New Zealand	Non-owner	0
New Zealand	Non-owner	0
New Zealand	Non-owner	0
New Zealand	Non-owner	0
New Zealand	Non-owner	0
New Zealand	Non-owner	0
New Zealand	Non-owner	0
New Zealand	Non-owner	0
New Zealand	Non-owner	0
New Zealand	Non-owner	0
New Zealand	Non-owner	0
New Zealand	Non-owner	0
New Zealand	Non-owner	0
New Zealand	Non-owner	0
New Zealand	Non-owner	0
New Zealand	Non-owner	0
New Zealand	Non-owner	0
New Zealand	Non-owner	0
New Zealand	Non-owner	0
New Zealand	Non-owner	0
New Zealand	Non-owner	0
New Zealand	Non-owner	0
New Zealand	Non-owner	0
New Zealand	Non-owner	0
New Zealand	Non-owner	0
New Zealand	Non-owner	0
New Zealand	Non-owner	0
New Zealand	Non-owner	0
New Zealand	Non-owner	0
New Zealand	Non-owner	0
New Zealand	Non-owner	0
New Zealand	Non-owner	0
New Zealand	Non-owner	0
New Zealand	Non-owner	0
New Zealand	Non-owner	0
New Zealand	Non-owner	0
New Zealand	Non-owner	0
New Zealand	Non-owner	0
New Zealand	Non-owner	0
New Zealand	Non-owner	0
New Zealand	Non-owner	0
New Zealand	Non-owner	0
New Zealand	Non-owner	0
New Zealand	Non-owner	0
New Zealand	Non-owner	0
New Zealand	Non-owner	0
New Zealand	Non-owner	0
New Zealand	Non-owner	0
New Zealand	Non-owner	0
New Zealand	Non-owner	0
New Zealand	Non-owner	0
New Zealand	Non-owner	0
New Zealand	Non-owner	0
New Zealand	Non-owner	0
New Zealand	Non-owner	0
New Zealand	Non-owner	0
New Zealand	Non-owner	0
New Zealand	Non-owner	0
New Zealand	Non-owner	0
New Zealand	Non-owner	0
New Zealand	Non-owner	0
New Zealand	Non-owner	0
New Zealand	Non-owner	0
New Zealand	Non-owner	0
New Zealand	Non-owner	0
New Zealand	Non-owner	0
New Zealand	Non-owner	0
New Zealand	Non-owner	0
New Zealand	Non-owner	0
New Zealand	Non-owner	0
New Zealand	Non-owner	0
New Zealand	Non-owner	0
New Zealand	Non-owner	0
New Zealand	Non-owner	0
New Zealand	Non-owner	0
New Zealand	Non-owner	0
New Zealand	Non-owner	0
New Zealand	Non-owner	0
New Zealand	Non-owner	0
New Zealand	Non-owner	0
New Zealand	Non-owner	0
New Zealand	Non-owner	0
New Zealand	Non-owner	0
New Zealand	Non-owner	0
New Zealand	Non-owner	0
New Zealand	Non-owner	0
New Zealand	Non-owner	0
New Zealand	Non-owner	0
New Zealand	Non-owner	0
New Zealand	Non-owner	0
New Zealand	Non-owner	0
New Zealand	Non-owner	0
New Zealand	Non-owner	0
New Zealand	Non-owner	0
New Zealand	Non-owner	0
New Zealand	Non-owner	0
New Zealand	Non-owner	0
New Zealand	Non-owner	0
New Zealand	Non-owner	0
New Zealand	Non-owner	0
New Zealand	Non-owner	0
New Zealand	Non-owner	0
New Zealand	Non-owner	0
New Zealand	Non-owner	0
New Zealand	Non-owner	0
New Zealand	Non-owner	0
New Zealand	Non-owner	0
New Zealand	Non-owner	0
New Zealand	Non-owner	0
New Zealand	Non-owner	0
New Zealand	Non-owner	0
New Zealand	Non-owner	0
New Zealand	Non-owner	0
New Zealand	Non-owner	0
New Zealand	Non-owner	0
New Zealand	Non-owner	0
New Zealand	Non-owner	0
New Zealand	Non-owner	0
New Zealand	Non-owner	0
New Zealand	Non-owner	0
New Zealand	Non-owner	0
New Zealand	Non-owner	0
New Zealand	Non-owner	0
New Zealand	Non-owner	0
New Zealand	Non-owner	0
New Zealand	Non-owner	0
New Zealand	Non-owner	0
New Zealand	Non-owner	0
New Zealand	Non-owner	0
New Zealand	Non-owner	0
New Zealand	Non-owner	0
New Zealand	Non-owner	0
New Zealand	Non-owner	0
New Zealand	Non-owner	0
New Zealand	Non-owner	0
New Zealand	Non-owner	0
New Zealand	Non-owner	0
New Zealand	Non-owner	1
New Zealand	Non-owner	1
New Zealand	Non-owner	1
New Zealand	Non-owner	1
New Zealand	Non-owner	1
New Zealand	Non-owner	1
USA	Owner	0
USA	Owner	0
USA	Owner	0
USA	Owner	0
USA	Owner	0
USA	Owner	0
USA	Owner	0
USA	Owner	0
USA	Owner	0
USA	Owner	0
USA	Owner	0
USA	Owner	0
USA	Owner	0
USA	Owner	0
USA	Owner	0
USA	Owner	0
USA	Owner	0
USA	Owner	0
USA	Owner	0
USA	Owner	0
USA	Owner	0
USA	Owner	0
USA	Owner	0
USA	Owner	0
USA	Owner	0
USA	Owner	0
USA	Owner	0
USA	Owner	0
USA	Owner	0
USA	Owner	0
USA	Owner	0
USA	Owner	0
USA	Owner	0
USA	Owner	1
USA	Owner	1
USA	Owner	1
USA	Owner	1
USA	Owner	1
USA	Owner	1
USA	Owner	1
USA	Owner	1
USA	Owner	1
USA	Owner	1
USA	Owner	1
USA	Owner	1
USA	Owner	1
USA	Owner	1
USA	Owner	1
USA	Owner	1
USA	Owner	1
USA	Owner	1
USA	Owner	1
USA	Owner	1
USA	Owner	1
USA	Owner	1
USA	Owner	1
USA	Owner	1
USA	Owner	1
USA	Owner	1
USA	Owner	1
USA	Owner	1
USA	Owner	1
USA	Owner	1
USA	Owner	1
USA	Owner	1
USA	Owner	1
USA	Owner	1
USA	Owner	1
USA	Owner	1
USA	Owner	1
USA	Owner	1
USA	Owner	1
USA	Owner	1
USA	Non-owner	0
USA	Non-owner	0
USA	Non-owner	0
USA	Non-owner	0
USA	Non-owner	0
USA	Non-owner	0
USA	Non-owner	0
USA	Non-owner	0
USA	Non-owner	0
USA	Non-owner	0
USA	Non-owner	0
USA	Non-owner	0
USA	Non-owner	0
USA	Non-owner	0
USA	Non-owner	0
USA	Non-owner	0
USA	Non-owner	0
USA	Non-owner	0
USA	Non-owner	0
USA	Non-owner	0
USA	Non-owner	0
USA	Non-owner	0
USA	Non-owner	0
USA	Non-owner	0
USA	Non-owner	0
USA	Non-owner	0
USA	Non-owner	0
USA	Non-owner	0
USA	Non-owner	0
USA	Non-owner	0
USA	Non-owner	0
USA	Non-owner	0
USA	Non-owner	0
USA	Non-owner	0
USA	Non-owner	0
USA	Non-owner	0
USA	Non-owner	0
USA	Non-owner	0
USA	Non-owner	0
USA	Non-owner	0
USA	Non-owner	0
USA	Non-owner	0
USA	Non-owner	0
USA	Non-owner	0
USA	Non-owner	0
USA	Non-owner	0
USA	Non-owner	0
USA	Non-owner	0
USA	Non-owner	0
USA	Non-owner	0
USA	Non-owner	0
USA	Non-owner	0
USA	Non-owner	0
USA	Non-owner	0
USA	Non-owner	0
USA	Non-owner	0
USA	Non-owner	0
USA	Non-owner	0
USA	Non-owner	0
USA	Non-owner	0
USA	Non-owner	0
USA	Non-owner	0
USA	Non-owner	0
USA	Non-owner	0
USA	Non-owner	0
USA	Non-owner	0
USA	Non-owner	0
USA	Non-owner	0
USA	Non-owner	0
USA	Non-owner	0
USA	Non-owner	0
USA	Non-owner	0
USA	Non-owner	0
USA	Non-owner	0
USA	Non-owner	0
USA	Non-owner	0
USA	Non-owner	0
USA	Non-owner	0
USA	Non-owner	1
USA	Non-owner	1
USA	Non-owner	1
USA	Non-owner	1
USA	Non-owner	1
USA	Non-owner	1
USA	Non-owner	1
USA	Non-owner	1
USA	Non-owner	1
USA	Non-owner	1
USA	Non-owner	1
USA	Non-owner	1
USA	Non-owner	1
USA	Non-owner	1
USA	Non-owner	1
USA	Non-owner	1
USA	Non-owner	1
USA	Non-owner	1
USA	Non-owner	1
USA	Non-owner	1
USA	Non-owner	1
USA	Non-owner	1
USA	Non-owner	1
USA	Non-owner	1
USA	Non-owner	1
USA	Non-owner	1
USA	Non-owner	1
USA	Non-owner	1
USA	Non-owner	1
USA	Non-owner	1
USA	Non-owner	1
USA	Non-owner	1
USA	Non-owner	1
USA	Non-owner	1
USA	Non-owner	1
USA	Non-owner	1
USA	Non-owner	1
USA	Non-owner	1
USA	Non-owner	1
USA	Non-owner	1
USA	Non-owner	1
USA	Non-owner	1
USA	Non-owner	1
USA	Non-owner	1
USA	Non-owner	1
USA	Non-owner	1
USA	Non-owner	1
USA	Non-owner	1
USA	Non-owner	1
USA	Non-owner	1
USA	Non-owner	1
USA	Non-owner	1
UK	Owner	0
UK	Owner	0
UK	Owner	0
UK	Owner	0
UK	Owner	0
UK	Owner	0
UK	Owner	0
UK	Owner	0
UK	Owner	0
UK	Owner	0
UK	Owner	0
UK	Owner	0
UK	Owner	0
UK	Owner	0
UK	Owner	0
UK	Owner	0
UK	Owner	0
UK	Owner	0
UK	Owner	1
UK	Owner	1
UK	Owner	1
UK	Owner	1
UK	Owner	1
UK	Owner	1
UK	Owner	1
UK	Owner	1
UK	Owner	1
UK	Owner	1
UK	Owner	1
UK	Owner	1
UK	Owner	1
UK	Owner	1
UK	Owner	1
UK	Owner	1
UK	Owner	1
UK	Owner	1
UK	Owner	1
UK	Owner	1
UK	Owner	1
UK	Owner	1
UK	Owner	1
UK	Owner	1
UK	Owner	1
UK	Owner	1
UK	Non-owner	0
UK	Non-owner	0
UK	Non-owner	0
UK	Non-owner	0
UK	Non-owner	0
UK	Non-owner	0
UK	Non-owner	0
UK	Non-owner	0
UK	Non-owner	0
UK	Non-owner	0
UK	Non-owner	0
UK	Non-owner	0
UK	Non-owner	0
UK	Non-owner	0
UK	Non-owner	0
UK	Non-owner	0
UK	Non-owner	0
UK	Non-owner	0
UK	Non-owner	0
UK	Non-owner	0
UK	Non-owner	0
UK	Non-owner	0
UK	Non-owner	0
UK	Non-owner	0
UK	Non-owner	0
UK	Non-owner	0
UK	Non-owner	0
UK	Non-owner	0
UK	Non-owner	0
UK	Non-owner	0
UK	Non-owner	0
UK	Non-owner	0
UK	Non-owner	0
UK	Non-owner	0
UK	Non-owner	0
UK	Non-owner	0
UK	Non-owner	0
UK	Non-owner	0
UK	Non-owner	0
UK	Non-owner	0
UK	Non-owner	0
UK	Non-owner	0
UK	Non-owner	0
UK	Non-owner	0
UK	Non-owner	0
UK	Non-owner	1
UK	Non-owner	1
UK	Non-owner	1
UK	Non-owner	1
UK	Non-owner	1
UK	Non-owner	1
UK	Non-owner	1
UK	Non-owner	1
UK	Non-owner	1
UK	Non-owner	1
UK	Non-owner	1
UK	Non-owner	1
UK	Non-owner	1
UK	Non-owner	1
UK	Non-owner	1
UK	Non-owner	1
UK	Non-owner	1
UK	Non-owner	1
UK	Non-owner	1
UK	Non-owner	1
UK	Non-owner	1
UK	Non-owner	1
UK	Non-owner	1
UK	Non-owner	1
UK	Non-owner	1
UK	Non-owner	1
UK	Non-owner	1
UK	Non-owner	1
UK	Non-owner	1
Japan	Owner	0
Japan	Owner	0
Japan	Owner	0
Japan	Owner	0
Japan	Owner	0
Japan	Owner	0
Japan	Owner	0
Japan	Owner	0
Japan	Owner	0
Japan	Owner	0
Japan	Owner	0
Japan	Owner	0
Japan	Owner	0
Japan	Owner	0
Japan	Owner	0
Japan	Owner	0
Japan	Owner	0
Japan	Owner	0
Japan	Owner	0
Japan	Owner	1
Japan	Owner	1
Japan	Owner	1
Japan	Owner	1
Japan	Owner	1
Japan	Owner	1
Japan	Owner	1
Japan	Owner	1
Japan	Owner	1
Japan	Owner	1
Japan	Owner	1
Japan	Owner	1
Japan	Owner	1
Japan	Owner	1
Japan	Owner	1
Japan	Owner	1
Japan	Owner	1
Japan	Owner	1
Japan	Owner	1
Japan	Owner	1
Japan	Owner	1
Japan	Owner	1
Japan	Owner	1
Japan	Owner	1
Japan	Owner	1
Japan	Owner	1
Japan	Owner	1
Japan	Owner	1
Japan	Owner	1
Japan	Owner	1
Japan	Owner	1
Japan	Owner	1
Japan	Owner	1
Japan	Owner	1
Japan	Owner	1
Japan	Owner	1
Japan	Owner	1
Japan	Owner	1
Japan	Owner	1
Japan	Owner	1
Japan	Owner	1
Japan	Owner	1
Japan	Owner	1
Japan	Owner	1
Japan	Owner	1
Japan	Owner	1
Japan	Owner	1
Japan	Owner	1
Japan	Owner	1
Japan	Owner	1
Japan	Owner	1
Japan	Non-owner	0
Japan	Non-owner	0
Japan	Non-owner	0
Japan	Non-owner	0
Japan	Non-owner	0
Japan	Non-owner	0
Japan	Non-owner	0
Japan	Non-owner	0
Japan	Non-owner	0
Japan	Non-owner	0
Japan	Non-owner	0
Japan	Non-owner	0
Japan	Non-owner	0
Japan	Non-owner	0
Japan	Non-owner	0
Japan	Non-owner	0
Japan	Non-owner	0
Japan	Non-owner	0
Japan	Non-owner	0
Japan	Non-owner	0
Japan	Non-owner	0
Japan	Non-owner	0
Japan	Non-owner	0
Japan	Non-owner	0
Japan	Non-owner	0
Japan	Non-owner	0
Japan	Non-owner	0
Japan	Non-owner	0
Japan	Non-owner	0
Japan	Non-owner	0
Japan	Non-owner	0
Japan	Non-owner	0
Japan	Non-owner	0
Japan	Non-owner	0
Japan	Non-owner	0
Japan	Non-owner	0
Japan	Non-owner	0
Japan	Non-owner	0
Japan	Non-owner	0
Japan	Non-owner	0
Japan	Non-owner	0
Japan	Non-owner	0
Japan	Non-owner	0
Japan	Non-owner	0
Japan	Non-owner	0
Japan	Non-owner	0
Japan	Non-owner	0
Japan	Non-owner	0
Japan	Non-owner	0
Japan	Non-owner	0
Japan	Non-owner	0
Japan	Non-owner	0
Japan	Non-owner	0
Japan	Non-owner	0
Japan	Non-owner	0
Japan	Non-owner	0
Japan	Non-owner	0
Japan	Non-owner	0
Japan	Non-owner	0
Japan	Non-owner	0
Japan	Non-owner	0
Japan	Non-owner	0
Japan	Non-owner	0
Japan	Non-owner	0
Japan	Non-owner	0
Japan	Non-owner	0
Japan	Non-owner	0
Japan	Non-owner	0
Japan	Non-owner	1
Japan	Non-owner	1
Japan	Non-owner	1
Japan	Non-owner	1
Japan	Non-owner	1
Japan	Non-owner	1
Japan	Non-owner	1
Japan	Non-owner	1
Japan	Non-owner	1
Japan	Non-owner	1
Japan	Non-owner	1
Japan	Non-owner	1
Japan	Non-owner	1
Japan	Non-owner	1
Japan	Non-owner	1
Japan	Non-owner	1
Japan	Non-owner	1
Japan	Non-owner	1
Japan	Non-owner	1
Japan	Non-owner	1
Japan	Non-owner	1
Japan	Non-owner	1
Japan	Non-owner	1
Japan	Non-owner	1
Japan	Non-owner	1
Japan	Non-owner	1
Japan	Non-owner	1
Japan	Non-owner	1
Japan	Non-owner	1
Japan	Non-owner	1
Japan	Non-owner	1
Japan	Non-owner	1
Japan	Non-owner	1
Japan	Non-owner	1
Japan	Non-owner	1
Japan	Non-owner	1
Japan	Non-owner	1
Japan	Non-owner	1
Japan	Non-owner	1
Japan	Non-owner	1
Japan	Non-owner	1
Japan	Non-owner	1
Japan	Non-owner	1
Japan	Non-owner	1
Japan	Non-owner	1
Japan	Non-owner	1
Japan	Non-owner	1
Japan	Non-owner	1
Japan	Non-owner	1
Japan	Non-owner	1
Japan	Non-owner	1
Japan	Non-owner	1
Japan	Non-owner	1
Japan	Non-owner	1
Japan	Non-owner	1
Japan	Non-owner	1
Japan	Non-owner	1
Japan	Non-owner	1
Japan	Non-owner	1
Japan	Non-owner	1
Japan	Non-owner	1
Japan	Non-owner	1
Japan	Non-owner	1
Japan	Non-owner	1
Japan	Non-owner	1
Japan	Non-owner	1
Japan	Non-owner	1
Japan	Non-owner	1
Japan	Non-owner	1
Japan	Non-owner	1
Japan	Non-owner	1
Japan	Non-owner	1
Japan	Non-owner	1
Japan	Non-owner	1
Japan	Non-owner	1
Japan	Non-owner	1
Japan	Non-owner	1
Japan	Non-owner	1
Japan	Non-owner	1
Japan	Non-owner	1
Japan	Non-owner	1
Japan	Non-owner	1
Beijing	Owner	0
Beijing	Owner	0
Beijing	Owner	0
Beijing	Owner	0
Beijing	Owner	0
Beijing	Owner	0
Beijing	Owner	0
Beijing	Owner	0
Beijing	Owner	0
Beijing	Owner	0
Beijing	Owner	1
Beijing	Owner	1
Beijing	Owner	1
Beijing	Owner	1
Beijing	Owner	1
Beijing	Owner	1
Beijing	Owner	1
Beijing	Owner	1
Beijing	Owner	1
Beijing	Owner	1
Beijing	Owner	1
Beijing	Owner	1
Beijing	Owner	1
Beijing	Owner	1
Beijing	Owner	1
Beijing	Owner	1
Beijing	Owner	1
Beijing	Owner	1
Beijing	Owner	1
Beijing	Owner	1
Beijing	Owner	1
Beijing	Owner	1
Beijing	Owner	1
Beijing	Owner	1
Beijing	Owner	1
Beijing	Owner	1
Beijing	Owner	1
Beijing	Owner	1
Beijing	Owner	1
Beijing	Owner	1
Beijing	Owner	1
Beijing	Non-owner	0
Beijing	Non-owner	0
Beijing	Non-owner	0
Beijing	Non-owner	0
Beijing	Non-owner	0
Beijing	Non-owner	0
Beijing	Non-owner	0
Beijing	Non-owner	0
Beijing	Non-owner	0
Beijing	Non-owner	0
Beijing	Non-owner	0
Beijing	Non-owner	0
Beijing	Non-owner	0
Beijing	Non-owner	0
Beijing	Non-owner	0
Beijing	Non-owner	0
Beijing	Non-owner	0
Beijing	Non-owner	0
Beijing	Non-owner	0
Beijing	Non-owner	0
Beijing	Non-owner	0
Beijing	Non-owner	0
Beijing	Non-owner	0
Beijing	Non-owner	0
Beijing	Non-owner	0
Beijing	Non-owner	0
Beijing	Non-owner	0
Beijing	Non-owner	0
Beijing	Non-owner	0
Beijing	Non-owner	0
Beijing	Non-owner	0
Beijing	Non-owner	0
Beijing	Non-owner	0
Beijing	Non-owner	0
Beijing	Non-owner	0
Beijing	Non-owner	0
Beijing	Non-owner	0
Beijing	Non-owner	0
Beijing	Non-owner	0
Beijing	Non-owner	0
Beijing	Non-owner	0
Beijing	Non-owner	0
Beijing	Non-owner	0
Beijing	Non-owner	0
Beijing	Non-owner	0
Beijing	Non-owner	0
Beijing	Non-owner	0
Beijing	Non-owner	0
Beijing	Non-owner	0
Beijing	Non-owner	0
Beijing	Non-owner	0
Beijing	Non-owner	0
Beijing	Non-owner	0
Beijing	Non-owner	0
Beijing	Non-owner	0
Beijing	Non-owner	1
Beijing	Non-owner	1
Beijing	Non-owner	1
Beijing	Non-owner	1
Beijing	Non-owner	1
Beijing	Non-owner	1
Beijing	Non-owner	1
Beijing	Non-owner	1
Beijing	Non-owner	1
Beijing	Non-owner	1
Beijing	Non-owner	1
Beijing	Non-owner	1
Beijing	Non-owner	1
Beijing	Non-owner	1
Beijing	Non-owner	1
Beijing	Non-owner	1
Beijing	Non-owner	1
Beijing	Non-owner	1
Beijing	Non-owner	1
Beijing	Non-owner	1
Beijing	Non-owner	1
Beijing	Non-owner	1
Beijing	Non-owner	1
Beijing	Non-owner	1
Beijing	Non-owner	1
Beijing	Non-owner	1
Beijing	Non-owner	1
Beijing	Non-owner	1
Beijing	Non-owner	1
Beijing	Non-owner	1
Beijing	Non-owner	1
Beijing	Non-owner	1
Beijing	Non-owner	1
Beijing	Non-owner	1
Beijing	Non-owner	1
Beijing	Non-owner	1
Beijing	Non-owner	1
Beijing	Non-owner	1
Beijing	Non-owner	1
Beijing	Non-owner	1
Beijing	Non-owner	1
Beijing	Non-owner	1
Beijing	Non-owner	1
Beijing	Non-owner	1
Beijing	Non-owner	1
Beijing	Non-owner	1
Beijing	Non-owner	1
Beijing	Non-owner	1
Beijing	Non-owner	1
Beijing	Non-owner	1
Beijing	Non-owner	1
Beijing	Non-owner	1
Beijing	Non-owner	1
Beijing	Non-owner	1
Beijing	Non-owner	1
Beijing	Non-owner	1
Beijing	Non-owner	1
Beijing	Non-owner	1
Beijing	Non-owner	1
Beijing	Non-owner	1
Beijing	Non-owner	1
Beijing	Non-owner	1
Beijing	Non-owner	1
Beijing	Non-owner	1
Beijing	Non-owner	1
Beijing	Non-owner	1
Beijing	Non-owner	1
Beijing	Non-owner	1
Beijing	Non-owner	1
Beijing	Non-owner	1
Beijing	Non-owner	1
Beijing	Non-owner	1
Beijing	Non-owner	1
Beijing	Non-owner	1
Beijing	Non-owner	1
Beijing	Non-owner	1
Beijing	Non-owner	1
Beijing	Non-owner	1
Beijing	Non-owner	1
Beijing	Non-owner	1
Beijing	Non-owner	1
Beijing	Non-owner	1
Beijing	Non-owner	1
Beijing	Non-owner	1
Beijing	Non-owner	1
Beijing	Non-owner	1
Beijing	Non-owner	1
Beijing	Non-owner	1
Beijing	Non-owner	1
Heilongjang	Owner	0
Heilongjang	Owner	0
Heilongjang	Owner	0
Heilongjang	Non-owner	0
Heilongjang	Non-owner	0
Heilongjang	Non-owner	0
Heilongjang	Non-owner	0
Heilongjang	Non-owner	0
Heilongjang	Non-owner	0
Heilongjang	Non-owner	0
Heilongjang	Non-owner	0
Heilongjang	Non-owner	0
Heilongjang	Non-owner	0
Heilongjang	Non-owner	0
Heilongjang	Non-owner	0
Heilongjang	Non-owner	0
Heilongjang	Non-owner	0
Heilongjang	Non-owner	0
Heilongjang	Non-owner	0
Heilongjang	Non-owner	0
Heilongjang	Non-owner	0
Heilongjang	Non-owner	1
Heilongjang	Non-owner	1
Heilongjang	Non-owner	1
Heilongjang	Non-owner	1
Heilongjang	Non-owner	1
Heilongjang	Non-owner	1
Heilongjang	Non-owner	1
Heilongjang	Non-owner	1
Heilongjang	Non-owner	1
Heilongjang	Non-owner	1
Heilongjang	Non-owner	1
Heilongjang	Non-owner	1
Heilongjang	Non-owner	1
Heilongjang	Non-owner	1
Heilongjang	Non-owner	1
Heilongjang	Non-owner	1
Heilongjang	Non-owner	1
Heilongjang	Non-owner	1
Heilongjang	Non-owner	1
Heilongjang	Non-owner	1
Heilongjang	Non-owner	1
Heilongjang	Non-owner	1
Heilongjang	Non-owner	1
Heilongjang	Non-owner	1

## Sheet: Neutering
Country	Ownership	Agreement
Australia	Owner	0
Australia	Owner	0				yes=0		Notes: Hawaii separate
Australia	Owner	0				no=1
Australia	Owner	0
Australia	Owner	0
Australia	Owner	0
Australia	Owner	0
Australia	Owner	0
Australia	Owner	0
Australia	Owner	0
Australia	Owner	0
Australia	Owner	0
Australia	Owner	0
Australia	Owner	0
Australia	Owner	0
Australia	Owner	0
Australia	Owner	0
Australia	Owner	0
Australia	Owner	0
Australia	Owner	0
Australia	Owner	0
Australia	Owner	0
Australia	Owner	0
Australia	Owner	0
Australia	Owner	0
Australia	Owner	0
Australia	Owner	0
Australia	Owner	0
Australia	Owner	1
Australia	Owner	1
Australia	Owner	1
Australia	Owner	1
Australia	Owner	1
Australia	Non-owner	0
Australia	Non-owner	0
Australia	Non-owner	0
Australia	Non-owner	0
Australia	Non-owner	0
Australia	Non-owner	0
Australia	Non-owner	0
Australia	Non-owner	0
Australia	Non-owner	0
Australia	Non-owner	0
Australia	Non-owner	0
Australia	Non-owner	0
Australia	Non-owner	0
Australia	Non-owner	0
Australia	Non-owner	0
Australia	Non-owner	0
Australia	Non-owner	0
Australia	Non-owner	0
Australia	Non-owner	0
Australia	Non-owner	0
Australia	Non-owner	0
Australia	Non-owner	0
Australia	Non-owner	0
Australia	Non-owner	0
Australia	Non-owner	0
Australia	Non-owner	0
Australia	Non-owner	0
Australia	Non-owner	0
Australia	Non-owner	0
Australia	Non-owner	0
Australia	Non-owner	0
Australia	Non-owner	0
Australia	Non-owner	0
Australia	Non-owner	0
Australia	Non-owner	0
Australia	Non-owner	0
Australia	Non-owner	0
Australia	Non-owner	0
Australia	Non-owner	0
Australia	Non-owner	0
Australia	Non-owner	0
Australia	Non-owner	0
Australia	Non-owner	0
Australia	Non-owner	0
Australia	Non-owner	0
Australia	Non-owner	0
Australia	Non-owner	0
Australia	Non-owner	0
Australia	Non-owner	0
Australia	Non-owner	0
Australia	Non-owner	0
Australia	Non-owner	0
Australia	Non-owner	0
Australia	Non-owner	0
Australia	Non-owner	0
Australia	Non-owner	0
Australia	Non-owner	0
Australia	Non-owner	0
Australia	Non-owner	0
Australia	Non-owner	0
Australia	Non-owner	0
Australia	Non-owner	0
Australia	Non-owner	0
Australia	Non-owner	0
Australia	Non-owner	0
Australia	Non-owner	0
Australia	Non-owner	0
Australia	Non-owner	0
Australia	Non-owner	0
Australia	Non-owner	0
Australia	Non-owner	0
Australia	Non-owner	0
Australia	Non-owner	0
Australia	Non-owner	0
Australia	Non-owner	0
Australia	Non-owner	0
Australia	Non-owner	0
Australia	Non-owner	0
Australia	Non-owner	0
Australia	Non-owner	0
Australia	Non-owner	0
Australia	Non-owner	0
Australia	Non-owner	0
Australia	Non-owner	0
Australia	Non-owner	0
Australia	Non-owner	0
Australia	Non-owner	0
Australia	Non-owner	0
Australia	Non-owner	0
Australia	Non-owner	0
Australia	Non-owner	0
Australia	Non-owner	0
Australia	Non-owner	0
Australia	Non-owner	0
Australia	Non-owner	0
Australia	Non-owner	0
Australia	Non-owner	0
Australia	Non-owner	0
Australia	Non-owner	0
Australia	Non-owner	0
Australia	Non-owner	0
Australia	Non-owner	0
Australia	Non-owner	0
Australia	Non-owner	0
Australia	Non-owner	0
Australia	Non-owner	0
Australia	Non-owner	1
Australia	Non-owner	1
Australia	Non-owner	1
Australia	Non-owner	1
Australia	Non-owner	1
Australia	Non-owner	1
Australia	Non-owner	1
Australia	Non-owner	1
Australia	Non-owner	1
Australia	Non-owner	1
Australia	Non-owner	1
Australia	Non-owner	1
Australia	Non-owner	1
Australia	Non-owner	1
Australia	Non-owner	1
Australia	Non-owner	1
Australia	Non-owner	1
Australia	Non-owner	1
Australia	Non-owner	1
Australia	Non-owner	1
Australia	Non-owner	1
New Zealand	Owner	0
New Zealand	Owner	0
New Zealand	Owner	0
New Zealand	Owner	0
New Zealand	Owner	0
New Zealand	Owner	0
New Zealand	Owner	0
New Zealand	Owner	0
New Zealand	Owner	0
New Zealand	Owner	0
New Zealand	Owner	0
New Zealand	Owner	0
New Zealand	Owner	0
New Zealand	Owner	0
New Zealand	Owner	0
New Zealand	Owner	0
New Zealand	Owner	0
New Zealand	Owner	0
New Zealand	Owner	0
New Zealand	Owner	0
New Zealand	Owner	0
New Zealand	Owner	0
New Zealand	Owner	0
New Zealand	Owner	0
New Zealand	Owner	0
New Zealand	Owner	0
New Zealand	Owner	0
New Zealand	Owner	0
New Zealand	Owner	0
New Zealand	Owner	0
New Zealand	Owner	0
New Zealand	Owner	0
New Zealand	Owner	0
New Zealand	Owner	0
New Zealand	Owner	0
New Zealand	Owner	0
New Zealand	Owner	0
New Zealand	Owner	0
New Zealand	Owner	0
New Zealand	Owner	0
New Zealand	Owner	0
New Zealand	Owner	0
New Zealand	Owner	0
New Zealand	Owner	0
New Zealand	Owner	0
New Zealand	Owner	0
New Zealand	Owner	0
New Zealand	Owner	0
New Zealand	Owner	0
New Zealand	Owner	0
New Zealand	Owner	0
New Zealand	Owner	0
New Zealand	Owner	0
New Zealand	Owner	0
New Zealand	Owner	0
New Zealand	Owner	0
New Zealand	Owner	0
New Zealand	Owner	0
New Zealand	Owner	0
New Zealand	Owner	0
New Zealand	Owner	0
New Zealand	Owner	0
New Zealand	Owner	0
New Zealand	Owner	0
New Zealand	Owner	0
New Zealand	Owner	0
New Zealand	Owner	0
New Zealand	Owner	0
New Zealand	Owner	0
New Zealand	Owner	0
New Zealand	Owner	0
New Zealand	Owner	0
New Zealand	Owner	0
New Zealand	Owner	0
New Zealand	Owner	0
New Zealand	Owner	0
New Zealand	Owner	0
New Zealand	Owner	0
New Zealand	Owner	0
New Zealand	Owner	0
New Zealand	Owner	0
New Zealand	Owner	0
New Zealand	Owner	0
New Zealand	Owner	0
New Zealand	Owner	0
New Zealand	Owner	0
New Zealand	Owner	0
New Zealand	Owner	0
New Zealand	Owner	0
New Zealand	Owner	0
New Zealand	Owner	0
New Zealand	Owner	0
New Zealand	Owner	0
New Zealand	Owner	0
New Zealand	Owner	0
New Zealand	Owner	0
New Zealand	Owner	0
New Zealand	Owner	0
New Zealand	Owner	0
New Zealand	Owner	0
New Zealand	Owner	0
New Zealand	Owner	0
New Zealand	Owner	0
New Zealand	Owner	0
New Zealand	Owner	0
New Zealand	Owner	0
New Zealand	Owner	0
New Zealand	Owner	0
New Zealand	Owner	0
New Zealand	Owner	0
New Zealand	Owner	0
New Zealand	Owner	0
New Zealand	Owner	0
New Zealand	Owner	0
New Zealand	Owner	0
New Zealand	Owner	0
New Zealand	Owner	0
New Zealand	Owner	0
New Zealand	Owner	0
New Zealand	Owner	0
New Zealand	Owner	0
New Zealand	Owner	0
New Zealand	Owner	0
New Zealand	Owner	0
New Zealand	Owner	0
New Zealand	Owner	0
New Zealand	Owner	0
New Zealand	Owner	0
New Zealand	Owner	0
New Zealand	Owner	0
New Zealand	Owner	0
New Zealand	Owner	0
New Zealand	Owner	0
New Zealand	Owner	0
New Zealand	Owner	1
New Zealand	Owner	1
New Zealand	Owner	1
New Zealand	Owner	1
New Zealand	Owner	1
New Zealand	Owner	1
New Zealand	Owner	1
New Zealand	Owner	1
New Zealand	Owner	1
New Zealand	Owner	1
New Zealand	Owner	1
New Zealand	Owner	1
New Zealand	Owner	1
New Zealand	Owner	1
New Zealand	Owner	1
New Zealand	Owner	1
New Zealand	Owner	1
New Zealand	Owner	1
New Zealand	Owner	1
New Zealand	Owner	1
New Zealand	Owner	1
New Zealand	Owner	1
New Zealand	Owner	1
New Zealand	Owner	1
New Zealand	Owner	1
New Zealand	Owner	1
New Zealand	Owner	1
New Zealand	Owner	1
New Zealand	Owner	1
New Zealand	Owner	1
New Zealand	Owner	1
New Zealand	Owner	1
New Zealand	Owner	1
New Zealand	Owner	1
New Zealand	Non-owner	0
New Zealand	Non-owner	0
New Zealand	Non-owner	0
New Zealand	Non-owner	0
New Zealand	Non-owner	0
New Zealand	Non-owner	0
New Zealand	Non-owner	0
New Zealand	Non-owner	0
New Zealand	Non-owner	0
New Zealand	Non-owner	0
New Zealand	Non-owner	0
New Zealand	Non-owner	0
New Zealand	Non-owner	0
New Zealand	Non-owner	0
New Zealand	Non-owner	0
New Zealand	Non-owner	0
New Zealand	Non-owner	0
New Zealand	Non-owner	0
New Zealand	Non-owner	0
New Zealand	Non-owner	0
New Zealand	Non-owner	0
New Zealand	Non-owner	0
New Zealand	Non-owner	0
New Zealand	Non-owner	0
New Zealand	Non-owner	0
New Zealand	Non-owner	0
New Zealand	Non-owner	0
New Zealand	Non-owner	0
New Zealand	Non-owner	0
New Zealand	Non-owner	0
New Zealand	Non-owner	0
New Zealand	Non-owner	0
New Zealand	Non-owner	0
New Zealand	Non-owner	0
New Zealand	Non-owner	0
New Zealand	Non-owner	0
New Zealand	Non-owner	0
New Zealand	Non-owner	0
New Zealand	Non-owner	0
New Zealand	Non-owner	0
New Zealand	Non-owner	0
New Zealand	Non-owner	0
New Zealand	Non-owner	0
New Zealand	Non-owner	0
New Zealand	Non-owner	0
New Zealand	Non-owner	0
New Zealand	Non-owner	0
New Zealand	Non-owner	0
New Zealand	Non-owner	0
New Zealand	Non-owner	0
New Zealand	Non-owner	0
New Zealand	Non-owner	0
New Zealand	Non-owner	0
New Zealand	Non-owner	0
New Zealand	Non-owner	0
New Zealand	Non-owner	0
New Zealand	Non-owner	0
New Zealand	Non-owner	0
New Zealand	Non-owner	0
New Zealand	Non-owner	0
New Zealand	Non-owner	0
New Zealand	Non-owner	0
New Zealand	Non-owner	0
New Zealand	Non-owner	0
New Zealand	Non-owner	0
New Zealand	Non-owner	0
New Zealand	Non-owner	0
New Zealand	Non-owner	0
New Zealand	Non-owner	0
New Zealand	Non-owner	0
New Zealand	Non-owner	0
New Zealand	Non-owner	0
New Zealand	Non-owner	0
New Zealand	Non-owner	0
New Zealand	Non-owner	0
New Zealand	Non-owner	0
New Zealand	Non-owner	0
New Zealand	Non-owner	0
New Zealand	Non-owner	0
New Zealand	Non-owner	0
New Zealand	Non-owner	0
New Zealand	Non-owner	0
New Zealand	Non-owner	0
New Zealand	Non-owner	0
New Zealand	Non-owner	0
New Zealand	Non-owner	0
New Zealand	Non-owner	0
New Zealand	Non-owner	0
New Zealand	Non-owner	0
New Zealand	Non-owner	0
New Zealand	Non-owner	0
New Zealand	Non-owner	0
New Zealand	Non-owner	0
New Zealand	Non-owner	0
New Zealand	Non-owner	0
New Zealand	Non-owner	0
New Zealand	Non-owner	0
New Zealand	Non-owner	0
New Zealand	Non-owner	0
New Zealand	Non-owner	0
New Zealand	Non-owner	0
New Zealand	Non-owner	0
New Zealand	Non-owner	0
New Zealand	Non-owner	0
New Zealand	Non-owner	0
New Zealand	Non-owner	0
New Zealand	Non-owner	0
New Zealand	Non-owner	0
New Zealand	Non-owner	0
New Zealand	Non-owner	0
New Zealand	Non-owner	0
New Zealand	Non-owner	0
New Zealand	Non-owner	0
New Zealand	Non-owner	0
New Zealand	Non-owner	0
New Zealand	Non-owner	0
New Zealand	Non-owner	0
New Zealand	Non-owner	0
New Zealand	Non-owner	0
New Zealand	Non-owner	0
New Zealand	Non-owner	0
New Zealand	Non-owner	0
New Zealand	Non-owner	0
New Zealand	Non-owner	0
New Zealand	Non-owner	0
New Zealand	Non-owner	1
New Zealand	Non-owner	1
New Zealand	Non-owner	1
New Zealand	Non-owner	1
New Zealand	Non-owner	1
New Zealand	Non-owner	1
New Zealand	Non-owner	1
New Zealand	Non-owner	1
New Zealand	Non-owner	1
New Zealand	Non-owner	1
New Zealand	Non-owner	1
New Zealand	Non-owner	1
New Zealand	Non-owner	1
New Zealand	Non-owner	1
New Zealand	Non-owner	1
New Zealand	Non-owner	1
New Zealand	Non-owner	1
New Zealand	Non-owner	1
New Zealand	Non-owner	1
New Zealand	Non-owner	1
New Zealand	Non-owner	1
New Zealand	Non-owner	1
New Zealand	Non-owner	1
New Zealand	Non-owner	1
New Zealand	Non-owner	1
New Zealand	Non-owner	1
New Zealand	Non-owner	1
New Zealand	Non-owner	1
New Zealand	Non-owner	1
New Zealand	Non-owner	1
New Zealand	Non-owner	1
New Zealand	Non-owner	1
New Zealand	Non-owner	1
New Zealand	Non-owner	1
New Zealand	Non-owner	1
Hawaii	Owner	0
Hawaii	Owner	0
Hawaii	Owner	0
Hawaii	Owner	0
Hawaii	Owner	0
Hawaii	Owner	0
Hawaii	Owner	0
Hawaii	Owner	0
Hawaii	Owner	0
Hawaii	Owner	0
Hawaii	Owner	0
Hawaii	Owner	0
Hawaii	Owner	0
Hawaii	Owner	0
Hawaii	Owner	0
Hawaii	Owner	0
Hawaii	Owner	0
Hawaii	Owner	0
Hawaii	Owner	0
Hawaii	Owner	0
Hawaii	Owner	0
Hawaii	Owner	0
Hawaii	Owner	0
Hawaii	Owner	0
Hawaii	Owner	0
Hawaii	Owner	0
Hawaii	Owner	1
Hawaii	Owner	1
Hawaii	Owner	1
Hawaii	Owner	1
Hawaii	Owner	1
Hawaii	Owner	1
Hawaii	Owner	1
Hawaii	Owner	1
Hawaii	Owner	1
Hawaii	Owner	1
Hawaii	Owner	1
Hawaii	Owner	1
Hawaii	Owner	1
Hawaii	Owner	1
Hawaii	Owner	1
Hawaii	Non-owner	0
Hawaii	Non-owner	0
Hawaii	Non-owner	0
Hawaii	Non-owner	0
Hawaii	Non-owner	0
Hawaii	Non-owner	0
Hawaii	Non-owner	0
Hawaii	Non-owner	0
Hawaii	Non-owner	0
Hawaii	Non-owner	0
Hawaii	Non-owner	0
Hawaii	Non-owner	0
Hawaii	Non-owner	0
Hawaii	Non-owner	0
Hawaii	Non-owner	0
Hawaii	Non-owner	0
Hawaii	Non-owner	0
Hawaii	Non-owner	0
Hawaii	Non-owner	0
Hawaii	Non-owner	0
Hawaii	Non-owner	0
Hawaii	Non-owner	0
Hawaii	Non-owner	0
Hawaii	Non-owner	0
Hawaii	Non-owner	0
Hawaii	Non-owner	0
Hawaii	Non-owner	0
Hawaii	Non-owner	0
Hawaii	Non-owner	0
Hawaii	Non-owner	0
Hawaii	Non-owner	0
Hawaii	Non-owner	0
Hawaii	Non-owner	0
Hawaii	Non-owner	0
Hawaii	Non-owner	0
Hawaii	Non-owner	0
Hawaii	Non-owner	0
Hawaii	Non-owner	0
Hawaii	Non-owner	0
Hawaii	Non-owner	0
Hawaii	Non-owner	0
Hawaii	Non-owner	0
Hawaii	Non-owner	0
Hawaii	Non-owner	0
Hawaii	Non-owner	0
Hawaii	Non-owner	0
Hawaii	Non-owner	0
Hawaii	Non-owner	0
Hawaii	Non-owner	0
Hawaii	Non-owner	0
Hawaii	Non-owner	0
Hawaii	Non-owner	0
Hawaii	Non-owner	0
Hawaii	Non-owner	0
Hawaii	Non-owner	0
Hawaii	Non-owner	0
Hawaii	Non-owner	0
Hawaii	Non-owner	0
Hawaii	Non-owner	0
Hawaii	Non-owner	0
Hawaii	Non-owner	0
Hawaii	Non-owner	0
Hawaii	Non-owner	0
Hawaii	Non-owner	0
Hawaii	Non-owner	0
Hawaii	Non-owner	0
Hawaii	Non-owner	0
Hawaii	Non-owner	0
Hawaii	Non-owner	1
Hawaii	Non-owner	1
Hawaii	Non-owner	1
Hawaii	Non-owner	1
Hawaii	Non-owner	1
Hawaii	Non-owner	1
Hawaii	Non-owner	1
Hawaii	Non-owner	1
Hawaii	Non-owner	1
Hawaii	Non-owner	1
Hawaii	Non-owner	1
Hawaii	Non-owner	1
Hawaii	Non-owner	1
Hawaii	Non-owner	1
Hawaii	Non-owner	1
Hawaii	Non-owner	1
Hawaii	Non-owner	1
Hawaii	Non-owner	1
Hawaii	Non-owner	1
Hawaii	Non-owner	1
Hawaii	Non-owner	1
Hawaii	Non-owner	1
Hawaii	Non-owner	1
Hawaii	Non-owner	1
USA Mainland	Owner	0
USA Mainland	Owner	0
USA Mainland	Owner	0
USA Mainland	Owner	0
USA Mainland	Owner	0
USA Mainland	Owner	0
USA Mainland	Owner	0
USA Mainland	Owner	0
USA Mainland	Owner	0
USA Mainland	Owner	0
USA Mainland	Owner	0
USA Mainland	Owner	0
USA Mainland	Owner	0
USA Mainland	Owner	0
USA Mainland	Owner	0
USA Mainland	Owner	0
USA Mainland	Owner	0
USA Mainland	Owner	0
USA Mainland	Owner	0
USA Mainland	Owner	0
USA Mainland	Owner	0
USA Mainland	Owner	0
USA Mainland	Owner	0
USA Mainland	Owner	0
USA Mainland	Owner	0
USA Mainland	Owner	0
USA Mainland	Owner	0
USA Mainland	Owner	0
USA Mainland	Owner	0
USA Mainland	Owner	0
USA Mainland	Owner	0
USA Mainland	Owner	0
USA Mainland	Owner	0
USA Mainland	Owner	0
USA Mainland	Owner	0
USA Mainland	Owner	1
USA Mainland	Owner	1
USA Mainland	Owner	1
USA Mainland	Owner	1
USA Mainland	Owner	1
USA Mainland	Owner	1
USA Mainland	Non-owner	0
USA Mainland	Non-owner	0
USA Mainland	Non-owner	0
USA Mainland	Non-owner	0
USA Mainland	Non-owner	0
USA Mainland	Non-owner	0
USA Mainland	Non-owner	0
USA Mainland	Non-owner	0
USA Mainland	Non-owner	0
USA Mainland	Non-owner	0
USA Mainland	Non-owner	0
USA Mainland	Non-owner	0
USA Mainland	Non-owner	0
USA Mainland	Non-owner	0
USA Mainland	Non-owner	0
USA Mainland	Non-owner	0
USA Mainland	Non-owner	0
USA Mainland	Non-owner	0
USA Mainland	Non-owner	0
USA Mainland	Non-owner	0
USA Mainland	Non-owner	0
USA Mainland	Non-owner	0
USA Mainland	Non-owner	0
USA Mainland	Non-owner	0
USA Mainland	Non-owner	0
USA Mainland	Non-owner	0
USA Mainland	Non-owner	0
USA Mainland	Non-owner	0
USA Mainland	Non-owner	0
USA Mainland	Non-owner	0
USA Mainland	Non-owner	0
USA Mainland	Non-owner	0
USA Mainland	Non-owner	0
USA Mainland	Non-owner	0
USA Mainland	Non-owner	0
USA Mainland	Non-owner	0
USA Mainland	Non-owner	0
USA Mainland	Non-owner	0
USA Mainland	Non-owner	0
USA Mainland	Non-owner	0
USA Mainland	Non-owner	0
USA Mainland	Non-owner	0
USA Mainland	Non-owner	1
USA Mainland	Non-owner	1
USA Mainland	Non-owner	1
USA Mainland	Non-owner	1
USA Mainland	Non-owner	1
USA Mainland	Non-owner	1
USA Mainland	Non-owner	1
USA Mainland	Non-owner	1
USA Mainland	Non-owner	1
USA Mainland	Non-owner	1
USA Mainland	Non-owner	1
USA Mainland	Non-owner	1
USA Mainland	Non-owner	1
USA Mainland	Non-owner	1
USA Mainland	Non-owner	1
USA Mainland	Non-owner	1
USA Mainland	Non-owner	1
USA Mainland	Non-owner	1
USA Mainland	Non-owner	1
USA Mainland	Non-owner	1
USA Mainland	Non-owner	1
USA Mainland	Non-owner	1
USA Mainland	Non-owner	1
USA Mainland	Non-owner	1
USA Mainland	Non-owner	1
USA Mainland	Non-owner	1
USA Mainland	Non-owner	1
USA Mainland	Non-owner	1
USA Mainland	Non-owner	1
USA Mainland	Non-owner	1
UK	Owner	0
UK	Owner	0
UK	Owner	0
UK	Owner	0
UK	Owner	0
UK	Owner	0
UK	Owner	0
UK	Owner	0
UK	Owner	0
UK	Owner	0
UK	Owner	0
UK	Owner	0
UK	Owner	0
UK	Owner	0
UK	Owner	0
UK	Owner	0
UK	Owner	0
UK	Owner	0
UK	Owner	0
UK	Owner	0
UK	Owner	0
UK	Owner	0
UK	Owner	0
UK	Owner	0
UK	Owner	0
UK	Owner	0
UK	Owner	0
UK	Owner	0
UK	Owner	0
UK	Owner	0
UK	Owner	0
UK	Owner	0
UK	Owner	0
UK	Owner	0
UK	Owner	0
UK	Owner	0
UK	Owner	0
UK	Owner	0
UK	Owner	0
UK	Owner	1
UK	Owner	1
UK	Owner	1
UK	Owner	1
UK	Owner	1
UK	Owner	1
UK	Owner	1
UK	Owner	1
UK	Owner	1
UK	Owner	1
UK	Owner	1
UK	Owner	1
UK	Owner	1
UK	Owner	1
UK	Owner	1
UK	Owner	1
UK	Owner	1
UK	Owner	1
UK	Owner	1
UK	Owner	1
UK	Non-owner	0
UK	Non-owner	0
UK	Non-owner	0
UK	Non-owner	0
UK	Non-owner	0
UK	Non-owner	0
UK	Non-owner	0
UK	Non-owner	0
UK	Non-owner	0
UK	Non-owner	0
UK	Non-owner	0
UK	Non-owner	0
UK	Non-owner	0
UK	Non-owner	0
UK	Non-owner	0
UK	Non-owner	0
UK	Non-owner	0
UK	Non-owner	0
UK	Non-owner	0
UK	Non-owner	0
UK	Non-owner	0
UK	Non-owner	0
UK	Non-owner	0
UK	Non-owner	0
UK	Non-owner	0
UK	Non-owner	0
UK	Non-owner	0
UK	Non-owner	0
UK	Non-owner	0
UK	Non-owner	0
UK	Non-owner	0
UK	Non-owner	0
UK	Non-owner	0
UK	Non-owner	0
UK	Non-owner	0
UK	Non-owner	0
UK	Non-owner	0
UK	Non-owner	0
UK	Non-owner	0
UK	Non-owner	0
UK	Non-owner	0
UK	Non-owner	0
UK	Non-owner	0
UK	Non-owner	0
UK	Non-owner	1
UK	Non-owner	1
UK	Non-owner	1
UK	Non-owner	1
UK	Non-owner	1
UK	Non-owner	1
UK	Non-owner	1
UK	Non-owner	1
UK	Non-owner	1
UK	Non-owner	1
UK	Non-owner	1
UK	Non-owner	1
UK	Non-owner	1
UK	Non-owner	1
UK	Non-owner	1
UK	Non-owner	1
UK	Non-owner	1
UK	Non-owner	1
UK	Non-owner	1
UK	Non-owner	1
UK	Non-owner	1
UK	Non-owner	1
UK	Non-owner	1
UK	Non-owner	1
UK	Non-owner	1
UK	Non-owner	1
UK	Non-owner	1
UK	Non-owner	1
UK	Non-owner	1
UK	Non-owner	1
UK	Non-owner	1
UK	Non-owner	1
UK	Non-owner	1
UK	Non-owner	1
UK	Non-owner	1
UK	Non-owner	1
UK	Non-owner	1
UK	Non-owner	1
UK	Non-owner	1
UK	Non-owner	1
UK	Non-owner	1
UK	Non-owner	1
UK	Non-owner	1
UK	Non-owner	1
UK	Non-owner	1
UK	Non-owner	1
UK	Non-owner	1
Japan	Owner	0
Japan	Owner	0
Japan	Owner	0
Japan	Owner	0
Japan	Owner	0
Japan	Owner	0
Japan	Owner	0
Japan	Owner	0
Japan	Owner	0
Japan	Owner	0
Japan	Owner	0
Japan	Owner	0
Japan	Owner	0
Japan	Owner	0
Japan	Owner	0
Japan	Owner	0
Japan	Owner	0
Japan	Owner	0
Japan	Owner	0
Japan	Owner	0
Japan	Owner	0
Japan	Owner	0
Japan	Owner	0
Japan	Owner	0
Japan	Owner	0
Japan	Owner	0
Japan	Owner	0
Japan	Owner	0
Japan	Owner	0
Japan	Owner	0
Japan	Owner	0
Japan	Owner	0
Japan	Owner	0
Japan	Owner	1
Japan	Owner	1
Japan	Owner	1
Japan	Owner	1
Japan	Owner	1
Japan	Owner	1
Japan	Owner	1
Japan	Owner	1
Japan	Owner	1
Japan	Owner	1
Japan	Owner	1
Japan	Owner	1
Japan	Owner	1
Japan	Owner	1
Japan	Owner	1
Japan	Owner	1
Japan	Owner	1
Japan	Owner	1
Japan	Owner	1
Japan	Owner	1
Japan	Owner	1
Japan	Owner	1
Japan	Owner	1
Japan	Owner	1
Japan	Owner	1
Japan	Owner	1
Japan	Owner	1
Japan	Owner	1
Japan	Owner	1
Japan	Non-owner	0
Japan	Non-owner	0
Japan	Non-owner	0
Japan	Non-owner	0
Japan	Non-owner	0
Japan	Non-owner	0
Japan	Non-owner	0
Japan	Non-owner	0
Japan	Non-owner	0
Japan	Non-owner	0
Japan	Non-owner	0
Japan	Non-owner	0
Japan	Non-owner	0
Japan	Non-owner	0
Japan	Non-owner	0
Japan	Non-owner	0
Japan	Non-owner	0
Japan	Non-owner	0
Japan	Non-owner	0
Japan	Non-owner	0
Japan	Non-owner	0
Japan	Non-owner	0
Japan	Non-owner	0
Japan	Non-owner	0
Japan	Non-owner	0
Japan	Non-owner	0
Japan	Non-owner	0
Japan	Non-owner	0
Japan	Non-owner	0
Japan	Non-owner	0
Japan	Non-owner	0
Japan	Non-owner	0
Japan	Non-owner	0
Japan	Non-owner	0
Japan	Non-owner	0
Japan	Non-owner	0
Japan	Non-owner	0
Japan	Non-owner	0
Japan	Non-owner	0
Japan	Non-owner	0
Japan	Non-owner	0
Japan	Non-owner	0
Japan	Non-owner	0
Japan	Non-owner	0
Japan	Non-owner	0
Japan	Non-owner	0
Japan	Non-owner	0
Japan	Non-owner	0
Japan	Non-owner	0
Japan	Non-owner	0
Japan	Non-owner	0
Japan	Non-owner	0
Japan	Non-owner	0
Japan	Non-owner	0
Japan	Non-owner	0
Japan	Non-owner	0
Japan	Non-owner	0
Japan	Non-owner	0
Japan	Non-owner	0
Japan	Non-owner	0
Japan	Non-owner	0
Japan	Non-owner	1
Japan	Non-owner	1
Japan	Non-owner	1
Japan	Non-owner	1
Japan	Non-owner	1
Japan	Non-owner	1
Japan	Non-owner	1
Japan	Non-owner	1
Japan	Non-owner	1
Japan	Non-owner	1
Japan	Non-owner	1
Japan	Non-owner	1
Japan	Non-owner	1
Japan	Non-owner	1
Japan	Non-owner	1
Japan	Non-owner	1
Japan	Non-owner	1
Japan	Non-owner	1
Japan	Non-owner	1
Japan	Non-owner	1
Japan	Non-owner	1
Japan	Non-owner	1
Japan	Non-owner	1
Japan	Non-owner	1
Japan	Non-owner	1
Japan	Non-owner	1
Japan	Non-owner	1
Japan	Non-owner	1
Japan	Non-owner	1
Japan	Non-owner	1
Japan	Non-owner	1
Japan	Non-owner	1
Japan	Non-owner	1
Japan	Non-owner	1
Japan	Non-owner	1
Japan	Non-owner	1
Japan	Non-owner	1
Japan	Non-owner	1
Japan	Non-owner	1
Japan	Non-owner	1
Japan	Non-owner	1
Japan	Non-owner	1
Japan	Non-owner	1
Japan	Non-owner	1
Japan	Non-owner	1
Japan	Non-owner	1
Japan	Non-owner	1
Japan	Non-owner	1
Japan	Non-owner	1
Japan	Non-owner	1
Japan	Non-owner	1
Japan	Non-owner	1
Japan	Non-owner	1
Japan	Non-owner	1
Japan	Non-owner	1
Japan	Non-owner	1
Japan	Non-owner	1
Japan	Non-owner	1
Japan	Non-owner	1
Japan	Non-owner	1
Japan	Non-owner	1
Japan	Non-owner	1
Japan	Non-owner	1
Japan	Non-owner	1
Japan	Non-owner	1
Japan	Non-owner	1
Japan	Non-owner	1
Japan	Non-owner	1
Japan	Non-owner	1
Japan	Non-owner	1
Japan	Non-owner	1
Japan	Non-owner	1
Japan	Non-owner	1
Japan	Non-owner	1
Japan	Non-owner	1
Japan	Non-owner	1
Japan	Non-owner	1
Japan	Non-owner	1
Japan	Non-owner	1
Japan	Non-owner	1
Japan	Non-owner	1
Japan	Non-owner	1
Japan	Non-owner	1
Japan	Non-owner	1
Japan	Non-owner	1
Japan	Non-owner	1
Japan	Non-owner	1
Japan	Non-owner	1
Japan	Non-owner	1
Japan	Non-owner	1
Japan	Non-owner	1
Japan	Non-owner	1
Japan	Non-owner	1
Japan	Non-owner	1
China	Owner	0
China	Owner	0
China	Owner	0
China	Owner	0
China	Owner	0
China	Owner	0
China	Owner	0
China	Owner	0
China	Owner	0
China	Owner	0
China	Owner	0
China	Owner	0
China	Owner	0
China	Owner	0
China	Owner	0
China	Owner	0
China	Owner	0
China	Owner	0
China	Owner	0
China	Owner	0
China	Owner	0
China	Owner	1
China	Owner	1
China	Owner	1
China	Owner	1
China	Owner	1
China	Owner	1
China	Owner	1
China	Owner	1
China	Owner	1
China	Owner	1
China	Owner	1
China	Owner	1
China	Owner	1
China	Owner	1
China	Owner	1
China	Owner	1
China	Owner	1
China	Owner	1
China	Owner	1
China	Owner	1
China	Owner	1
China	Owner	1
China	Owner	1
China	Owner	1
China	Owner	1
China	Owner	1
China	Owner	1
China	Owner	1
China	Owner	1
China	Owner	1
China	Owner	1
China	Owner	1
China	Owner	1
China	Non-owner	0
China	Non-owner	0
China	Non-owner	0
China	Non-owner	0
China	Non-owner	0
China	Non-owner	0
China	Non-owner	0
China	Non-owner	0
China	Non-owner	0
China	Non-owner	0
China	Non-owner	0
China	Non-owner	0
China	Non-owner	0
China	Non-owner	0
China	Non-owner	0
China	Non-owner	0
China	Non-owner	0
China	Non-owner	0
China	Non-owner	0
China	Non-owner	0
China	Non-owner	0
China	Non-owner	0
China	Non-owner	0
China	Non-owner	0
China	Non-owner	0
China	Non-owner	0
China	Non-owner	0
China	Non-owner	0
China	Non-owner	0
China	Non-owner	0
China	Non-owner	0
China	Non-owner	0
China	Non-owner	0
China	Non-owner	0
China	Non-owner	0
China	Non-owner	0
China	Non-owner	0
China	Non-owner	0
China	Non-owner	0
China	Non-owner	0
China	Non-owner	0
China	Non-owner	0
China	Non-owner	0
China	Non-owner	0
China	Non-owner	0
China	Non-owner	0
China	Non-owner	0
China	Non-owner	0
China	Non-owner	0
China	Non-owner	0
China	Non-owner	0
China	Non-owner	0
China	Non-owner	0
China	Non-owner	0
China	Non-owner	0
China	Non-owner	0
China	Non-owner	0
China	Non-owner	0
China	Non-owner	0
China	Non-owner	0
China	Non-owner	0
China	Non-owner	0
China	Non-owner	0
China	Non-owner	0
China	Non-owner	0
China	Non-owner	0
China	Non-owner	0
China	Non-owner	0
China	Non-owner	0
China	Non-owner	0
China	Non-owner	0
China	Non-owner	0
China	Non-owner	0
China	Non-owner	0
China	Non-owner	0
China	Non-owner	0
China	Non-owner	0
China	Non-owner	0
China	Non-owner	0
China	Non-owner	0
China	Non-owner	0
China	Non-owner	0
China	Non-owner	0
China	Non-owner	0
China	Non-owner	0
China	Non-owner	0
China	Non-owner	0
China	Non-owner	0
China	Non-owner	0
China	Non-owner	0
China	Non-owner	0
China	Non-owner	0
China	Non-owner	0
China	Non-owner	0
China	Non-owner	0
China	Non-owner	0
China	Non-owner	0
China	Non-owner	0
China	Non-owner	0
China	Non-owner	0
China	Non-owner	0
China	Non-owner	0
China	Non-owner	0
China	Non-owner	0
China	Non-owner	0
China	Non-owner	0
China	Non-owner	0
China	Non-owner	0
China	Non-owner	0
China	Non-owner	0
China	Non-owner	0
China	Non-owner	0
China	Non-owner	0
China	Non-owner	0
China	Non-owner	0
China	Non-owner	0
China	Non-owner	0
China	Non-owner	0
China	Non-owner	0
China	Non-owner	0
China	Non-owner	0
China	Non-owner	0
China	Non-owner	0
China	Non-owner	0
China	Non-owner	0
China	Non-owner	0
China	Non-owner	0
China	Non-owner	0
China	Non-owner	0
China	Non-owner	0
China	Non-owner	0
China	Non-owner	0
China	Non-owner	0
China	Non-owner	0
China	Non-owner	0
China	Non-owner	0
China	Non-owner	0
China	Non-owner	0
China	Non-owner	0
China	Non-owner	0
China	Non-owner	0
China	Non-owner	0
China	Non-owner	0
China	Non-owner	0
China	Non-owner	0
China	Non-owner	0
China	Non-owner	0
China	Non-owner	0
China	Non-owner	0
China	Non-owner	0
China	Non-owner	0
China	Non-owner	0
China	Non-owner	0
China	Non-owner	0
China	Non-owner	0
China	Non-owner	0
China	Non-owner	0
China	Non-owner	0
China	Non-owner	1
China	Non-owner	1
China	Non-owner	1
China	Non-owner	1
China	Non-owner	1
China	Non-owner	1
China	Non-owner	1
China	Non-owner	1
China	Non-owner	1
China	Non-owner	1
China	Non-owner	1
China	Non-owner	1
China	Non-owner	1
China	Non-owner	1
China	Non-owner	1
China	Non-owner	1
China	Non-owner	1
China	Non-owner	1
China	Non-owner	1
China	Non-owner	1
China	Non-owner	1
China	Non-owner	1
China	Non-owner	1
China	Non-owner	1
China	Non-owner	1
China	Non-owner	1
China	Non-owner	1
China	Non-owner	1
China	Non-owner	1
China	Non-owner	1
China	Non-owner	1
China	Non-owner	1
China	Non-owner	1
China	Non-owner	1
China	Non-owner	1
China	Non-owner	1
China	Non-owner	1
China	Non-owner	1
China	Non-owner	1
China	Non-owner	1
China	Non-owner	1
China	Non-owner	1
China	Non-owner	1
China	Non-owner	1
China	Non-owner	1
China	Non-owner	1
China	Non-owner	1
China	Non-owner	1
China	Non-owner	1
China	Non-owner	1
China	Non-owner	1
China	Non-owner	1
China	Non-owner	1
China	Non-owner	1
China	Non-owner	1
China	Non-owner	1
China	Non-owner	1
China	Non-owner	1
China	Non-owner	1
China	Non-owner	1
China	Non-owner	1
China	Non-owner	1
China	Non-owner	1
China	Non-owner	1
China	Non-owner	1
China	Non-owner	1
China	Non-owner	1
China	Non-owner	1
China	Non-owner	1
China	Non-owner	1
China	Non-owner	1
China	Non-owner	1
China	Non-owner	1
China	Non-owner	1
China	Non-owner	1
China	Non-owner	1
China	Non-owner	1
China	Non-owner	1
China	Non-owner	1
China	Non-owner	1
China	Non-owner	1
China	Non-owner	1
China	Non-owner	1
China	Non-owner	1
China	Non-owner	1
China	Non-owner	1
China	Non-owner	1
China	Non-owner	1
China	Non-owner	1
China	Non-owner	1
China	Non-owner	1
China	Non-owner	1
China	Non-owner	1
China	Non-owner	1
China	Non-owner	1
China	Non-owner	1
China	Non-owner	1
China	Non-owner	1
China	Non-owner	1
China	Non-owner	1
China	Non-owner	1
China	Non-owner	1
China	Non-owner	1
China	Non-owner	1
China	Non-owner	1
China	Non-owner	1
China	Non-owner	1
China	Non-owner	1
China	Non-owner	1
China	Non-owner	1
China	Non-owner	1
China	Non-owner	1
China	Non-owner	1
China	Non-owner	1
China	Non-owner	1
China	Non-owner	1
China	Non-owner	1
China	Non-owner	1
China	Non-owner	1
China	Non-owner	1
China	Non-owner	1
China	Non-owner	1
China	Non-owner	1
China	Non-owner	1
China	Non-owner	1
China	Non-owner	1
China	Non-owner	1
China	Non-owner	1
China	Non-owner	1
China	Non-owner	1
China	Non-owner	1
China	Non-owner	1
China	Non-owner	1
China	Non-owner	1
China	Non-owner	1
China	Non-owner	1
China	Non-owner	1
China	Non-owner	1
China	Non-owner	1
China	Non-owner	1
China	Non-owner	1
China	Non-owner	1
China	Non-owner	1
China	Non-owner	1
China	Non-owner	1
China	Non-owner	1
China	Non-owner	1
China	Non-owner	1
China	Non-owner	1
China	Non-owner	1
China	Non-owner	1
China	Non-owner	1
China	Non-owner	1
China	Non-owner	1
China	Non-owner	1
China	Non-owner	1
China	Non-owner	1
China	Non-owner	1
China	Non-owner	1
China	Non-owner	1
China	Non-owner	1
China	Non-owner	1
China	Non-owner	1
China	Non-owner	1
China	Non-owner	1
China	Non-owner	1
China	Non-owner	1
China	Non-owner	1
China	Non-owner	1
China	Non-owner	1
China	Non-owner	1
China	Non-owner	1
China	Non-owner	1
China	Non-owner	1
China	Non-owner	1
China	Non-owner	1
China	Non-owner	1
China	Non-owner	1
China	Non-owner	1
China	Non-owner	1
China	Non-owner	1
China	Non-owner	1
China	Non-owner	1
China	Non-owner	1
China	Non-owner	1
China	Non-owner	1
China	Non-owner	1
China	Non-owner	1
China	Non-owner	1
China	Non-owner	1
China	Non-owner	1
China	Non-owner	1
China	Non-owner	1
China	Non-owner	1
China	Non-owner	1
China	Non-owner	1
China	Non-owner	1
