# Supplementary material for: Community Attitudes and Practices of Urban Residents Regarding Predation by Pet Cats on Wildlife: An International Comparison
Source: PLoS One. 2016 Apr 6;11(4):e0151962. doi: 10.1371/journal.pone.0151962 (PMC4822884; doi:10.1371/journal.pone.0151962)
Supplement: S2 Table — Res loc: location scores for the restriction scale. Ster loc: location scores for the desexing scale. Wild loc: location scores for the Wildlife scale. (XLS) [file pone.0151962.s002.xls]

## Sheet: Rasch international data
New ID	Country	City	Restriction Rasch location score	Desexing Rasch location score	Wildlife Rasch location score	Ownership
1	Australia	Wollongong	0.38	-2.048	0.489	Non-owner
2	Australia	Sydney	-0.649	0.836	0.872	Non-owner
3	Australia	Wollongong	1.009	2.003	1.713	Non-owner
4	Australia	Wollongong	0.532	0.916	0.872	Non-owner
5	Australia	Wollongong	3.85	4.484	1.97	Non-owner
6	Australia	Wollongong	0.585	0.913	0.787	Non-owner
7	Australia	Wollongong	0.687	2.866	1.61	Non-owner
8	Australia	Wollongong	4.71	2.003	2.604	Non-owner
9	Australia	Wollongong	0.38	-0.687	0.688	Non-owner
10	Australia	Wollongong	-0.649	-0.394	-0.705	Owner
11	Australia	Sydney	2.826	2.003	1.242	Non-owner
12	Australia	Wollongong	0.231	0.052	0.179	Non-owner
13	Australia	Wollongong	3.85	-0.089	1.97	Non-owner
14	Australia	Sydney	1.009	-0.598	0.41	Non-owner
15	Australia	Wollongong	-0.502	2.003	0.688	Owner
16	Australia	Wollongong	1.191	0.162	0.644	Non-owner
17	Australia	Wollongong	2.343	0.836	1.064	Non-owner
18	Australia	Wollongong	1.748	0.926	2.393	Non-owner
19	Australia	Sydney	0.558	-0.09	-0.139	Non-owner
20	Australia	Wollongong	1.009	0.231	1.97	Non-owner
21	Australia	Sydney	-0.502	-0.394	-0.884	Non-owner
22	Australia	Wollongong	-0.797	0.916	0.251	Owner
23	Australia	Sydney	1.546	0.916	-0.47	Non-owner
24	Australia	Wollongong	1.748	0.162	0.756	Non-owner
25	Australia	Wollongong	2.343	2.594	2.244	Non-owner
26	Australia	Wollongong	1.357	0.916	1.038	Non-owner
27	Australia	Wollongong	2.213	1.478	1.754	Non-owner
28	Australia	Sydney	-0.035	0.308	0.202	Non-owner
29	Australia	Wollongong	1.968	1.246	1.323	Non-owner
30	Australia	Sydney	1.546	0.567	1.481	Non-owner
31	Australia	Wollongong	0.083	-0.547	-0.012	Owner
32	Australia	Wollongong	1.009	1.737	0.573	Non-owner
33	Australia	Wollongong	0.329	-0.687	0.333	Non-owner
34	Australia	Wollongong	1.357	0.231	1.97	Non-owner
35	Australia	Wollongong	0.083	0.567	0.509	Non-owner
36	Australia	Sydney	1.326	0.916	1.265	Non-owner
37	Australia	Sydney	3.85	2.866	1.481	Non-owner
38	Australia	Wollongong	1.009	1.271	1.266	Non-owner
39	Australia	Wollongong	1.748	1.271		Non-owner
40	Australia	Wollongong	0.687	0.528	1.266	Non-owner
41	Australia	Wollongong	0.845	-0.574	-0.304	Non-owner
42	Australia	Sydney	0.788	0.567	-0.705	Non-owner
43	Australia	Sydney	2.826	-0.687	2.604	Non-owner
44	Australia	Wollongong	2.493	0.316	0.483	Non-owner
45	Australia	Wollongong	3.85	1.478	4.293	Non-owner
46	Australia	Wollongong	1.009	0.231	0.628	Non-owner
47	Australia	Wollongong	3.85	1.478	1.899	Non-owner
48	Australia	Wollongong	2.826	2.003	1.064	Non-owner
49	Australia	Sydney	0.777	0.162	0.445	Non-owner
50	Australia	Wollongong	2.213		1.29	Non-owner
51	Australia	Wollongong	1.968	0.916	1.495	Non-owner
52	Australia		2.826	0.162	0.566	Non-owner
53	Australia	Wollongong	1.748	-0.598	1.29	Non-owner
54	Australia	Wollongong	0.532	-0.089	0.688	Non-owner
55	Australia	Sydney	3.248	1.63	1.064	Non-owner
56	Australia	Sydney	1.546	-0.889	1.561	Non-owner
57	Australia	Wollongong	-0.946	0.231	0.509	Non-owner
58	Australia	Wollongong	3.248	2.003	0.872	Non-owner
59	Australia	Wollongong	0.547	1.377	-0.086	Owner
60	Australia	Wollongong	2.826	-0.63	1.515	Non-owner
61	Australia	Sydney	4.71	0.567	1.713	Non-owner
62	Australia	Sydney	-0.23	-0.089	-0.355	Non-owner
63	Australia	Sydney	1.968	-0.516	1.614	Non-owner
64	Australia	Wollongong	0.687	1.197	0.241	Non-owner
65	Australia	Wollongong	1.748	0.567	1.05	Non-owner
66	Australia	Wollongong	2.213	0.567	1.481	Non-owner
67	Australia	Wollongong	0.759	-0.089	0.16	Non-owner
68	Australia	Wollongong	1.127	1.478	0.369	Non-owner
69	Australia	Sydney	2.826	0.836	0.896	Non-owner
70	Australia	Sydney	0.26	1.316	0.056	Non-owner
71	Australia	Wollongong	-0.356	2.907	-0.012	Owner
72	Australia	Wollongong	3.248	1.271	2.276	Non-owner
73	Australia	Sydney	0.516	0.162	0.401	Non-owner
74	Australia	Sydney	-0.797	0.231	0.872	Non-owner
75	Australia	Wollongong	1.15	0.528	0.872	Non-owner
76	Australia	Wollongong	1.313	-0.516	0.329	Non-owner
77	Australia	Wollongong	1.179	0.475	0.064	Non-owner
78	Australia	Wollongong	0.558	1.63		Owner
79	Australia	Wollongong	0.196	0.361	-0.826	Owner
80	Australia	Wollongong	1.009	2.414	-0.012	Non-owner
81	Australia	Wollongong	0.083	0.567	0.241	Owner
82	Australia	Wollongong	-0.502	0.266	-0.355	Owner
83	Australia	Wollongong	2.148	2.866	1.713	Non-owner
84	Australia	Sydney	1.179	0.658	2.463	Non-owner
85	Australia	Sydney	2.213	0.916	-0.082	Non-owner
86	Australia	Wollongong	1.546	-0.089	1.064	Non-owner
87	Australia	Sydney	0.687	1.63	-0.496	Owner
88	Australia	Wollongong	0.083	3.576	0.688	Owner
89	Australia	Wollongong	2.493	-0.394	1.97	Non-owner
90	Australia	Wollongong	0.083	1.271	0.333	Owner
91	Australia	Sydney	1.748	1.271	-0.176	Non-owner
92	Australia	Wollongong	-0.21	2.414	-0.198	Owner
93	Australia	Wollongong	0.532	0.567	-0.355	Non-owner
94	Australia	Wollongong	2.826	2.003	1.064	Non-owner
95	Australia	Wollongong	-1.098	-1.975	-0.331	Non-owner
96	Australia	Wollongong	3.248	-0.221	2.604	Non-owner
97	Australia	Sydney	-0.21	0.567	0.051	Owner
98	Australia	Wollongong	3.248	3.798	3.434	Non-owner
99	Australia	Wollongong	1.968	1.65	1.303	Non-owner
100	Australia	Wollongong	-0.356	0.916	-0.884	Owner
101	Australia	Wollongong	1.968	1.257	0.563	Non-owner
102	Australia	Wollongong	-1.561	2.003	-1.336	Owner
103	Australia	Sydney	1.357	0.916	1.064	Owner
104	Australia	Wollongong	2.493	0.266	1.985	Non-owner
105	Australia	Wollongong	4.71	4.032	2.514	Non-owner
106	Australia	Wollongong	2.493	0.231	1.481	Non-owner
107	Australia	Sydney	1.249	1.776	-0.978	Non-owner
108	Australia	Wollongong	4.71	1.355	2.261	Non-owner
109	Australia	Sydney	0.38	-0.975	-0.355	Owner
110	Australia	Wollongong	2.213	1.271	1.481	Non-owner
111	Australia	Sydney	0.687	0.393	0.154	Non-owner
112	Australia	Wollongong	0.532	0.916	-0.524	Non-owner
113	Australia		1.748	0.361	1.29	Non-owner
114	Australia	Wollongong	3.248	0.132	1.064	Non-owner
115	Australia	Wollongong	-0.064	1.316	0.585	Non-owner
116	Australia	Wollongong	2.213	0.836	1.806	Non-owner
117	Australia	Wollongong	1.35	1.044	-0.323	Owner
118	Australia	Wollongong	2.213	1.63	0.509	Non-owner
119	Australia	Wollongong	0.687	-1.292	0.369	Non-owner
120	Australia	Wollongong	-0.649	1.071	0.435	Owner
121	Australia	Sydney	-0.946	0.567	-0.705	Owner
122	Australia	Sydney	1.179	2.074	2.956	Non-owner
123	Australia	Sydney	0.329	1.63	0.333	Non-owner
124	Australia	Sydney	1.179	-0.687	0.273	Owner
125	Australia	Sydney	1.968	-0.394	1.97	Non-owner
126	Australia	Wollongong	-1.948		-0.884	Owner
127	Australia	Sydney	1.357	0.836	1.02	Non-owner
128	Australia	Wollongong	0.845	0.515	0.457	Non-owner
129	Australia	Wollongong	3.85	-0.38	4.293	Non-owner
130	Australia	Wollongong	2.468	2.137	0.16	Non-owner
131	Australia	Wollongong	1.179	-0.687	0.333	Owner
132	Australia	Wollongong	3.709	0.443	1.663	Non-owner
133	Australia	Wollongong	4.71	1.478	1.985	Owner
134	Australia	Sydney	0.083	0.567	0.634	Owner
135	Australia	Sydney	0.888	4.484	0.051	Owner
136	Australia	Sydney	-0.596	2.003	0.333	Owner
137	Australia	Wollongong	-0.064	1.63	0.16	Owner
138	Australia	Sydney	2.826	0.361	1.804	Non-owner
139	Australia	Wollongong	1.546	-0.089	1.481	Non-owner
140	Australia	Wollongong	1.748	0.162	1.754	Non-owner
141	Australia	Wollongong	1.748	1.478	1.29	Non-owner
142	Australia	Sydney	1.546	4.484	-0.705	Non-owner
143	Australia	Sydney	-0.064	2.377	0.495	Non-owner
144	Australia	Wollongong	-0.064	1.271	0.111	Non-owner
145	Australia	Wollongong	1.012	-0.516	1.538	Non-owner
146	Australia	Wollongong	-4.334	0.515	-1.955	Non-owner
147	Australia	Wollongong	0.532	0.913	1.152	Owner
148	Australia	Wollongong	1.748	-0.394	1.754	Non-owner
149	Australia	Sydney	1.546	2.687	2.222	Non-owner
150	Australia	Sydney	1.009	0.567	0.872	Non-owner
151	Australia	Sydney	0.38	0.567	0.16	Non-owner
152	Australia	Wollongong	0.845	1.271	-0.183	Non-owner
153	Australia	Sydney	3.248	2.866	0.051	Non-owner
154	Australia	Sydney	-0.356	0.443	0.688	Non-owner
155	Australia	Wollongong	0.38	0.289	0.457	Non-owner
156	Australia	Sydney	0.38	0.132	-0.606	Non-owner
157	Australia	Sydney	-0.356	1.63	-0.012	Owner
158	Australia	Wollongong	2.493	1.377	2.048	Non-owner
159	Australia	Wollongong	1.357	0.113	1.781	Non-owner
160	Australia	Wollongong	0.817	0.015	0.94	Non-owner
161	Australia	Sydney	0.083	0.567	-0.355	Owner
162	Australia	Sydney	0.601	1.478	0.649	Non-owner
163	Australia	Sydney	1.207	-0.516	0.858	Non-owner
164	Australia		-0.649	0.567	-0.705	Owner
165	Australia		0.759		-0.607
166	Australia		0.379
167	Australia		0.532		-0.524
168	Australia		0.687	0.916	-0.331	Non-owner
169	Australia		0.687	2.074	2.956	Non-owner
170	UK	Birmingham	0.845	0.266	1.899	Non-owner
171	UK	Birmingham	-0.502	4.484	-1.865	Non-owner
172	UK	Birmingham	-1.254	0.567	-0.183	Non-owner
173	UK	Birmingham	-0.388	0.289	-0.107	Non-owner
174	UK	Birmingham	-0.12	-0.516	-0.115	Owner
175	UK	Birmingham	-1.414	0.913	-0.355	Owner
176	UK	Birmingham	-0.21	2.907	-1.254	Owner
177	UK	Birmingham	0.083	0.567	0.16	Owner
178	UK	Birmingham	-2.393	4.484	-1.192	Owner
179	UK	Birmingham	-0.21	-0.516	-0.331	Non-owner
180	UK	Birmingham	0.532	2.137	0.484	Owner
181	UK	Birmingham	-0.195	-0.912	-0.086	Non-owner
182	UK	Birmingham	4.71	2.866	1.481	Non-owner
183	UK	Birmingham	0.532	-0.547	0.256	Owner
184	UK	Birmingham	1.748	0.562	-1.734	Non-owner
185	UK	Birmingham	-0.069	1.63	0.509	Non-owner
186	UK	Birmingham	0.033	-0.516	-0.27	Non-owner
187	UK	Birmingham	-1.029	0.913	-1.651	Owner
188	UK	Birmingham	-0.256	0.231	-1.009	Non-owner
189	UK	Birmingham	1.546	-0.598	-0.485	Non-owner
190	UK	Birmingham	4.71	-0.687	3.034	Non-owner
191	UK	Birmingham	-0.21	0.567	-0.495	Non-owner
192	UK	Birmingham	-0.649	0.162	-0.814	Non-owner
193	UK	Birmingham	-1.098	-0.516	0.563	Non-owner
194	UK	Birmingham	-0.649	1.478	-0.328	Non-owner
195	UK	Birmingham	0.083	0.836	-0.183	Non-owner
196	UK	Birmingham	-1.08	0.828	-0.292	Owner
197	UK	Birmingham	-0.356	0.567	-0.355	Non-owner
198	UK	Birmingham	-1.375	-0.394	-0.355	Non-owner
199	UK	Birmingham	0.083	0.916	0.084	Owner
200	UK	Birmingham	0.532	0.843	0.182	Non-owner
201	UK	Birmingham	-0.502	1.271	-1.651	Owner
202	UK	Birmingham	-1.414	-1.265	-1.651	Non-owner
203	UK	Birmingham	-0.797	-0.089	0.053	Non-owner
204	UK	Birmingham	-1.375	2.414	-0.838	Owner
205	UK	Birmingham	1.546	4.484	0.333	Non-owner
206	UK	Birmingham	-1.582	0.916	-0.609	Non-owner
207	UK	Birmingham	-0.394	-0.574	-0.012	Owner
208	UK	Birmingham	-1.199	0.162	-0.781	Non-owner
209	UK	Birmingham	0.038	-0.394	-0.389	Non-owner
210	UK	Birmingham	0.231	0.231	0.051	Owner
211	UK	Birmingham	-0.502	0.836	0.013	Non-owner
212	UK	Birmingham	0.083	0.827	-0.191	Non-owner
213	UK	Birmingham	-0.672	0.266	0.569	Non-owner
214	UK	Birmingham	-1.395	0.113	-0.333	Owner
215	UK	Birmingham	1.009	0.916	0.688	Non-owner
216	UK	Birmingham	-0.797	0.843	-0.575	Non-owner
217	UK	Birmingham	-0.356	0.289	-0.328	Non-owner
218	UK	Birmingham	0.532	0.162	1.01	Non-owner
219	Japan		0.759	-0.089	0.16	Non-owner
220	Japan	Shizuoka	0.314	0.916	-0.667	Non-owner
221	Japan		-0.485	-0.394	-0.941	Non-owner
222	Japan	Japan Other	0.073	-0.687	-1.019	Non-owner
223	Japan		-0.578	-0.089	-0.264	Non-owner
224	Japan	Japan Other	0.419	1.167	-0.261	Non-owner
225	Japan		1.064	0.231	-0.261	Non-owner
226	Japan		-0.356	0.567	-2.407	Owner
227	Japan	T + K	-0.733	-1.265	-0.246	Non-owner
228	Japan	Japan Other	0.718	-0.394	0.993	Non-owner
229	Japan	T + K	0.083	-0.975	0.143	Non-owner
230	Japan	T + K	4.71	4.484	-0.059	Non-owner
231	Japan	Japan Other	-0.616	-0.394	-0.261	Non-owner
232	Japan	Japan Other	1.796	-0.394	-0.667	Non-owner
233	Japan		-0.676
234	Japan	Shizuoka	0.687	-1.265	-0.314	Owner
235	Japan	T + K	-0.064	-0.975	-0.667	Non-owner
236	Japan		-1.254	-2.69	-0.463	Non-owner
237	Japan	T + K	-0.336	0.162	-0.667	Non-owner
238	Japan	Shizuoka	-0.074	-0.089	-0.189	Non-owner
239	Japan	Shizuoka	-0.935	-2.033	0.769	Owner
240	Japan	T + K	0.292	0.916	-0.667	Non-owner
241	Japan	T + K	-0.886	-0.089	-0.059	Non-owner
242	Japan		0.012
243	Japan	Japan Other	-0.946	-1.265	-0.463	Non-owner
244	Japan	Japan Other	-1.948	1.271	-1.083	Non-owner
245	Japan		-1.758	-0.394	-1.993
246	Japan	Shizuoka	1.041	-0.975	-1.228	Non-owner
247	Japan	Japan Other	-1.758	-1.265	-0.873	Owner
248	Japan	Japan Other	-0.356		-0.541	Non-owner
249	Japan	Shizuoka	-0.121	-0.972	-0.086	Non-owner
250	Japan	Shizuoka	-0.946	-0.975	-0.059	Non-owner
251	Japan	Japan Other	-1.582	-1.565	-0.779	Owner
252	Japan	T + K	-0.099	0.162	-0.766	Non-owner
253	Japan	T + K	1.179	1.776	-0.261	Non-owner
254	Japan		-1.142	0.061	-1.098	Owner
255	Japan	Shizuoka	-0.281	1.63	-1.083	Non-owner
256	Japan	Japan Other	-0.709	-0.785	-1.659	Non-owner
257	Japan	Shizuoka	0.052	0.231	-0.189	Non-owner
258	Japan	Japan Other	1.253	-0.485	-0.507	Non-owner
259	Japan	Shizuoka	0.442	0.97	-0.436	Non-owner
260	Japan	Shizuoka	-0.235	-0.089	0.555	Non-owner
261	Japan	Shizuoka	-0.156	-0.422	-0.015	Non-owner
262	Japan	Japan Other	-0.919	1.703	-0.5	Owner
263	Japan	Japan Other	-1.414	-0.467	-0.873	Non-owner
264	Japan	Japan Other	-0.789	-0.394	-0.639	Non-owner
265	Japan	Japan Other	-1.592	0.916	-0.873	Non-owner
266	Japan	Japan Other	0.38	0.567	0.143	Non-owner
267	Japan	Shizuoka	-0.074	-0.975	-0.261	Non-owner
268	Japan	Shizuoka	0.083	-2.249	-0.866	Non-owner
269	Japan	Shizuoka	-0.179	-0.787	-0.291	Non-owner
270	Japan	Japan Other	0.415	0.567	-0.873	Non-owner
271	Japan	T + K	0.38	-0.089	-0.261	Non-owner
272	Japan	Shizuoka	0.083	-0.089	-0.463	Non-owner
273	Japan	Japan Other	0.231	2.414	-1.019	Non-owner
274	Japan	Shizuoka	1.248	0.162	-0.238	Non-owner
275	Japan	T + K	-0.533		-0.751	Non-owner
276	Japan		-1.597
277	Japan	Japan Other	0.806	0.916	0.347	Non-owner
278	Japan	T + K	1.041	1.355	-0.898	Non-owner
279	Japan	Japan Other	0.37	0.061	-1.083	Non-owner
280	Japan	Shizuoka	-0.418	-0.598	-0.2	Non-owner
281	Japan	Shizuoka	-0.064	0.567	-0.501	Non-owner
282	Japan	T + K	0.54	0.233	-0.075	Non-owner
283	Japan	Japan Other	0.687	0.231	0.143	Non-owner
284	Japan	Japan Other	0.428	1.478	-0.261	Non-owner
285	Japan		0.711
286	Japan	Shizuoka	-0.21	-0.687	0.143	Non-owner
287	Japan		-0.279		-0.667
288	Japan		-0.126	-0.975	0.038	Owner
289	Japan		0.405		-0.667
290	Japan	Shizuoka	0.61	1.723	-0.87	Non-owner
291	Japan	Shizuoka	-0.156	-0.975	0.143	Non-owner
292	Japan		0.092
293	Japan	T + K	0.231	-0.089	0.555	Non-owner
294	Japan	Shizuoka	0.687	1.271	-0.463	Non-owner
295	Japan	Shizuoka	0.689	0.162	-0.544	Non-owner
296	Japan	Japan Other	-0.429	-0.687	0.347	Non-owner
297	Japan	Japan Other	-0.508	0.188	-0.507	Non-owner
298	Japan	Shizuoka	-0.134	-0.432	-0.717	Non-owner
299	Japan	Shizuoka	0.532	0.562	-0.303	Non-owner
300	Japan	Shizuoka	0.083	-0.637	-0.873	Owner
301	Japan	Shizuoka	-0.738	-0.357	-1.265	Non-owner
302	Japan	Shizuoka	0.483	-0.239	0.267	Owner
303	Japan		0.203	2.907	-1.083	Owner
304	Japan	Shizuoka	-0.738	3.345	-1.663	Owner
305	Japan	Shizuoka	0.845	0.567	-0.059	Non-owner
306	Japan	Shizuoka	0.488	-2.69	0.555	Non-owner
307	Japan	Shizuoka	2.213	-1.199	-0.059	Non-owner
308	Japan	Shizuoka	-0.243	3.345	-0.667	Owner
309	Japan	Shizuoka	0.225	0.562	-0.964	Non-owner
310	Japan	Shizuoka	0.147	0.949	0.347	Owner
311	Japan	Shizuoka	-0.21	-0.687	-1.242	Non-owner
312	Japan	Shizuoka	2.826	2.866	0.145	Non-owner
313	Japan	Shizuoka	1.546	0.567	-0.441	Non-owner
314	Japan	Shizuoka	-0.045	0.475	-0.779	Non-owner
315	Japan	Shizuoka	0.544	4.266	-0.261	Owner
316	Japan	Shizuoka	0.38	2.377	-1.297	Owner
317	Japan	Shizuoka	0.38	2.907	-1.747	Owner
318	Japan	Shizuoka	-0.832	0.231	-0.873	Non-owner
319	Japan		0.083	1.63	0.372	Owner
320	Japan	Shizuoka	-0.394	2.543	-2.265	Owner
321	Japan	Shizuoka	0.028	-0.687	-1.747	Owner
322	Japan		-0.356
323	Japan	Shizuoka	-0.034	-0.516	-0.401	Non-owner
324	Japan	Japan Other	-0.502	2.907	-0.059	Owner
325	Japan	Shizuoka	-0.069	0.567	-0.059	Owner
326	Japan	Shizuoka	0.483	0.567	0.143	Owner
327	Japan	Shizuoka	0.845	0.061	0.629	Non-owner
328	Japan	T + K	-0.993	-1.126	-1.47	Owner
329	Japan	Shizuoka	0.196	-0.394	-0.463	Non-owner
330	Japan	Shizuoka	0.245	-2.727	2.76	Non-owner
331	Japan	Japan Other	0.43	-0.089	-0.463	Non-owner
332	Japan		-0.356	-0.313	-0.873	Owner
333	Japan		-0.291	-0.165	0.37	Owner
334	Japan		-0.709
335	Japan	Shizuoka	0.156	2.543	-2.091	Non-owner
336	Japan	Shizuoka	-2.156	-0.687	0.143	Owner
337	Japan		-0.356
338	Japan		1.314	-0.613	-2.047	Non-owner
339	Japan	T + K	-0.12	-0.516	-0.059	Non-owner
340	Japan	Shizuoka	0.816	0.844	-0.865	Non-owner
341	Japan		0.37
342	Japan	T + K	-0.056	-1.886	-0.418	Non-owner
343	Japan	Shizuoka	1.796	0.562	-0.071	Non-owner
344	Japan	Shizuoka	-0.502	1.271	-0.667	Non-owner
345	Japan	Shizuoka	0.083	-0.637	-0.136	Non-owner
346	Japan	Shizuoka	0.687	-0.394	-0.384	Non-owner
347	Japan	Shizuoka	0.083	0.567	-0.261	Non-owner
348	Japan	T + K	0.687	0.836	-0.667	Non-owner
349	Japan	Japan Other	0.845	2.003	-1.083	Owner
350	Japan	Shizuoka	0.198	0.562	0.5	Non-owner
351	Japan	Shizuoka	0.207	1.559	-0.463	Owner
352	Japan	Japan Other	-1.247	-0.288	-1.787	Non-owner
353	Japan	Japan Other	1.477	-0.394	-0.283	Owner
354	Japan	Japan Other	0.995	2.697	-0.71	Owner
355	Japan	Japan Other	-0.21	2.907	-0.874	Owner
356	Japan		1.37	2.096	0.143	Owner
357	Japan	T + K	1.546	2.907	1.091	Owner
358	Japan	Japan Other	0.038	0.916	-0.261	Owner
359	Japan	Japan Other	0.083	0.916	-0.667	Owner
360	Japan	Japan Other	-0.347	0.916	-0.8	Non-owner
361	Japan		4.273		0.5
362	Japan		1.748	-0.975	1.49	Owner
363	Japan	T + K	1.1	0.916	0.555	Non-owner
364	Japan	Japan Other	0.89	-0.288	1.49	Owner
365	Japan	Shizuoka	-0.748	-0.687	-0.873	Non-owner
366	Japan	T + K	0.551	2.414	-0.873	Non-owner
367	Japan	Japan Other	1.327	0.916	-1.297	Non-owner
368	Japan	Shizuoka	0.532	0.949	-0.873	Non-owner
369	Japan	Shizuoka	-0.702	0.231	-0.76	Owner
370	Japan		-0.356
371	Japan	Japan Other	0.6	0.241	-0.086	Owner
372	Japan	T + K	-0.064	0.567	0.086	Owner
373	Japan	Shizuoka	-0.264	0.916	1.135	Non-owner
374	Japan		0.669
375	Japan	Shizuoka	1.019	-1.651	-0.75	Non-owner
376	Japan	T + K	-0.649	2.907	-1.083	Non-owner
377	Japan	Shizuoka	-0.312	-0.367	-0.873	Non-owner
378	Japan	Shizuoka	0.942	2.008	-0.665	Non-owner
379	Japan	Shizuoka	0.203	-0.089	-0.873	Non-owner
380	Japan	T + K	1.223	-0.089	0.347	Non-owner
381	Japan	T + K	-0.224	-0.516	-2.308	Non-owner
382	Japan	T + K	0.381		-0.484	Non-owner
383	Japan	Shizuoka	1.179	-0.443	0.62	Owner
384	Japan	Japan Other	0.6	-1.565	-0.357	Non-owner
385	Japan		0.37
386	Japan	Shizuoka	0.123	0.231	-0.004	Owner
387	Japan	T + K	0.845	-0.239	0.266	Non-owner
388	Japan	Japan Other	-0.502	1.271	-0.873	Owner
389	Japan	Shizuoka	0.687	-0.089	-0.059	Non-owner
390	Japan	Shizuoka	0.374	1.167	-1.747	Owner
391	Japan	Shizuoka	-0.9	4.266	-1.708	Owner
392	Japan	Shizuoka	-0.249	-0.394	-0.667	Non-owner
393	Japan	Shizuoka	-0.906	2.907	-0.873	Owner
394	Japan		0.215	1.63	-0.535	Owner
395	Japan		0.566	0.567	-0.43	Owner
396	Japan	Shizuoka	-0.945	1.271	0.143	Owner
397	Japan	T + K	-0.502	0.567	-0.873	Non-owner
398	Japan	Japan Other	0.414	0.392	-1.644	Non-owner
399	Japan	Japan Other	0.903	0.848	-0.117	Non-owner
400	Japan	Japan Other	-0.649	0.916	-0.667	Owner
401	Japan	T + K	-0.857	-0.687	1.135	Non-owner
402	Japan	T + K	-0.685	-0.089	-0.463	Owner
403	Japan	Japan Other	-0.122	0.161	-0.535	Non-owner
404	Japan	Shizuoka	0.094	0.926	0.669	Owner
405	Japan	T + K	-0.064	2.414	-1.083	Owner
406	Japan		-0.356	-0.089	-1.06	Owner
407	Japan	Shizuoka	-0.502	-1.235	-0.744	Owner
408	Japan	Shizuoka	-0.649	0.008	-1.823	Owner
409	Japan	Shizuoka	-0.184	4.266	-1.675	Owner
410	Japan	Japan Other	-1.098	-0.089	-1.083	Non-owner
411	Japan	T + K	0.442	0.567	-0.873	Owner
412	Japan	Shizuoka	-0.502	-0.975	-0.463	Non-owner
413	Japan		1.019	0.059	-0.38	Owner
414	Japan	T + K	0.231	2.414	-0.8	Owner
415	Japan	Shizuoka	-0.21	-0.048	-1.083	Owner
416	Japan	T + K	-0.649	-0.687	-0.866	Owner
417	Japan	Shizuoka	0.231	0.392	-1.047	Owner
418	Japan	T + K	0.368	0.567	-0.873	Non-owner
419	Japan	T + K	1.84	0.162	-0.463	Non-owner
420	Japan	Japan Other	1.179	-1.265	-0.261	Non-owner
421	Japan	T + K	0.437	-0.755	-0.441	Non-owner
422	Japan	T + K	-0.064	-0.089	0.143	Non-owner
423	Japan	T + K	-0.946	-0.089	-0.873	Non-owner
424	Japan	T + K	0.215	3.221	0.555	Non-owner
425	Japan	T + K	1.968	2.907	-0.059	Non-owner
426	Japan	T + K	-0.672	-0.38	-0.234	Non-owner
427	Japan	T + K	1.009	-0.394	1.78	Non-owner
428	Japan	T + K	0.551	1.271	-0.463	Non-owner
429	Japan	T + K	0.687	0.916	-0.261	Non-owner
430	Japan	T + K	0.532	0.231	-0.261	Non-owner
431	Japan	T + K	0.231	1.65	-0.261	Non-owner
432	Japan	T + K	0.687	1.65	0.143	Non-owner
433	Japan	T + K	-1.172	-0.394	-0.644	Non-owner
434	Japan	T + K	-0.21	0.443	-0.264	Non-owner
435	Japan	T + K	0.825	1.843	0.715	Non-owner
436	Japan	T + K	0.532	0.231	-0.261	Non-owner
437	Japan	T + K	0.659	-0.637	-0.198	Non-owner
438	Japan	T + K	-0.859	-1.265	-0.886	Non-owner
439	Japan	T + K	-0.906	-1.265	-0.059	Owner
440	Japan	T + K	-0.013	0.567	-1.297	Owner
441	Japan	T + K	0.203	1.559	-0.873	Non-owner
442	Japan	T + K	1.65	4.484	0.231	Non-owner
443	Japan	Japan Other	-0.391	0.161	0.038	Non-owner
444	Japan	T + K	0.202	-1.119	-0.612	Non-owner
445	Japan	T + K	-0.21	-0.687	-0.463	Non-owner
446	Japan	T + K	-0.064	0.916	0.769	Non-owner
447	Japan	T + K	0.037	1.271	-1.297	Non-owner
448	Japan	T + K	0.777	3.576	-1.747	Owner
449	Japan		0.224		-0.667
450	Japan	T + K	-0.269	1.146	0.217	Non-owner
451	Japan	Japan Other	0.44		-1.331	Non-owner
452	Japan	T + K	-0.039		-0.059	Non-owner
453	Japan	T + K	-0.084	0.836	-1.083	Non-owner
454	Japan	T + K	-0.319	1.355	0.12	Non-owner
455	Japan	T + K	0.845	2.414	-0.667	Non-owner
456	Japan	T + K	0.38	-0.089	-0.261	Owner
457	Japan	T + K	-0.741	1.271	-0.667	Non-owner
458	Japan	T + K	-0.356	-0.394	-0.667	Owner
459	Japan		0.114
460	Japan	T + K	0.767	0.231	0.143	Non-owner
461	Japan	Japan Other	-0.609	1.389	0.347	Non-owner
462	Japan	Shizuoka	-0.906	2.003	-1.993	Owner
463	Japan	Shizuoka	3.135		0.125	Non-owner
464	Japan	T + K	-0.709	-1.265	-0.797	Owner
465	Japan	Japan Other	-0.387	0.231	-0.873	Non-owner
466	Japan	T + K	-0.993	0.949	-0.463	Non-owner
467	Japan	T + K	-0.07	0.162	-0.384	Non-owner
468	Japan	Shizuoka	-0.064	-1.565	-0.463	Owner
469	Japan	Japan Other	1.081	0.231	-0.667	Owner
470	Japan	Shizuoka	0.84	0.905	-0.071	Non-owner
471	Japan	Shizuoka	-0.063	1.271	0.25	Non-owner
472	Japan		-1.5
473	Japan	Shizuoka	-1.144	-0.613	-2.46	Owner
474	Japan	Shizuoka	-0.649	0.231	-0.261	Owner
475	Japan	Shizuoka	-0.21	2.543	-0.463	Owner
476	Japan	Shizuoka	0.38	1.737	-0.357	Non-owner
477	Japan	Shizuoka	0.38	-0.269	1.002	Non-owner
478	Japan	Shizuoka	-0.199	-0.256	0.152	Non-owner
479	Japan	Shizuoka	-0.929	-0.516	0.329	Non-owner
480	Japan	Shizuoka	1.546	0.061	0.143	Non-owner
481	Japan	T + K	3.09	2.594	-1.636	Non-owner
482	Japan	T + K	-0.461	1.82	-0.544	Non-owner
483	Japan	Japan Other	0.564	-0.687	-0.415	Non-owner
484	Japan	T + K	-0.797	-0.687	-0.283	Owner
485	Japan	Japan Other	-0.154		-0.507	Non-owner
486	Japan	Japan Other	-0.275	-0.089	-0.667	Non-owner
487	Japan	Japan Other	0.687	-0.394	0.347	Non-owner
488	Japan	Japan Other	-0.502	0.231	0.266	Non-owner
489	Japan		0.715		-0.243
490	Japan		-0.024		-1.24
491	Japan	Japan Other	-0.946	-2.69	-1.517	Non-owner
492	Japan	Japan Other	-0.26	0.528	0.347	Non-owner
493	Japan		-0.242		-0.463
494	Japan	Japan Other	-1.085	-1.565	-0.059	Non-owner
495	Japan	T + K	0.131	-0.394	0.831	Non-owner
496	Japan	Japan Other	-0.194	0.113	0.143	Non-owner
497	Japan	T + K	0.231	1.63	-0.644	Owner
498	Japan	Shizuoka	-0.649	-2.249	-0.463	Non-owner
499	Japan	Japan Other	1.357	0.916		Non-owner
500	Japan	Shizuoka	-0.21	-0.394	0.769	Owner
501	Japan	Japan Other	-0.313	-0.091	-0.357
502	Japan	T + K	-0.436	-0.394	-1.892	Non-owner
503	Japan	Japan Other	0.142	-0.687	-0.501	Non-owner
504	Japan	T + K	-0.669	-0.687	0.347	Owner
505	Japan	Japan Other	-0.437	0.567	-0.667	Owner
506	Japan	T + K	-0.187	1.63	-0.261	Non-owner
507	Japan	T + K	0.083	-2.249	-1.05	Non-owner
508	Japan	T + K	-0.316	0.231	-0.463	Non-owner
509	Japan	T + K	1.498	-0.422	0.769	Non-owner
510	Japan	Japan Other	0.38	-1.265	-1.088	Non-owner
511	Japan		1.968	1.271	-0.779	Non-owner
512	Japan	T + K	-1.758	-1.265	-1.644	Non-owner
513	Japan	Shizuoka	0.687	-0.975	-2.265	Owner
514	NZ	Auckland	-1.948	-0.089	0.65	Non-owner
515	NZ	Auckland	-0.502	0.231	-0.529	Non-owner
516	NZ	Auckland	0.231	-0.274	-0.609	Owner
517	NZ	Auckland	1.357	0.916	1.481	Non-owner
518	NZ	Auckland	0.38	1.271	-0.821	Non-owner
519	NZ	Auckland	0.231	0.916	-0.012	Non-owner
520	NZ	Auckland	-0.064	0.162	0.16	Non-owner
521	NZ	Auckland	-0.649	2.003	-0.529	Non-owner
522	NZ	Auckland	-0.064	-0.089	-0.012	Owner
523	NZ	Auckland	0.037	0.669	0.553	Non-owner
524	NZ	Auckland	1.968	0.361	1.713	Non-owner
525	NZ	Auckland	-1.029	-0.239	0.179	Non-owner
526	NZ	Auckland	1.009	1.271	0.509	Non-owner
527	NZ	Auckland	-0.702	1.63	-0.529	Non-owner
528	NZ	Auckland	1.968	1.63	0.872	Non-owner
529	NZ	Auckland	2.826	0.475	2.261	Non-owner
530	NZ	Auckland	-1.254	0.061	-0.115	Owner
531	NZ	Auckland	-0.502	1.271	-0.66	Owner
532	NZ	Auckland	0.687	-0.516	-0.276	Non-owner
533	NZ	Auckland	-1.414	2.414	-0.355	Non-owner
534	NZ	Auckland	0.532	-0.089	-0.012	Owner
535	NZ	Auckland	-1.808	2.907	-1.254	Owner
536	NZ	Auckland	2.022	0.162	1.094	Non-owner
537	NZ	Auckland	-0.502	0.231	-0.115	Owner
538	NZ	Auckland	-0.649	4.484	-1.601	Non-owner
539	NZ	Auckland	-0.601	0.008	0.16	Owner
540	NZ	Auckland	-0.21	1.63	0.333	Owner
541	NZ	Auckland	0.845	1.63	0.509	Non-owner
542	NZ	Auckland	0.54	0.836	0.85	Non-owner
543	NZ	Auckland	0.231	0.827	-0.219	Non-owner
544	NZ	Auckland	-0.21	1.63	-0.529	Owner
545	NZ	Auckland	0.083	0.567	-0.355	Owner
546	NZ	Auckland	-0.21	1.271	0.509	Owner
547	NZ	Auckland	-1.712	0.567	-0.791	Owner
548	NZ	Auckland	0.532	1.271	-0.183	Owner
549	NZ	Auckland	0.021	0.393	0.182	Non-owner
550	NZ	Auckland	-0.596	-0.089	-0.496	Owner
551	NZ	Auckland	-1.254	1.271	0.074	Owner
552	NZ	Auckland	-0.394	0.132	-0.918	Non-owner
553	NZ	Auckland	2.213	2.907	-0.529	Non-owner
554	NZ	Auckland	-0.038	0.231	-0.514	Owner
555	NZ	Auckland	3.248	1.954	1.713	Non-owner
556	NZ	Auckland	-0.417	0.392	-0.512	Owner
557	NZ	Auckland	-0.649	0.949	-0.884	Owner
558	NZ	Auckland	-0.064		-0.183	Owner
559	NZ	Auckland	2.213	0.567	2.048	Non-owner
560	NZ	Auckland	-1.758	-1.886	-0.884	Non-owner
561	NZ	Auckland	0.231	0.231	0.509	Non-owner
562	NZ	Auckland	-0.288	1.071	-0.091	Owner
563	NZ	Auckland	1.248	0.843	0.872	Non-owner
564	NZ	Auckland	-1.254	-0.089	-0.529	Owner
565	NZ	Auckland	-2.393	-1.225	-1.065	Owner
566	NZ	Auckland	1.968	1.478	0.872	Non-owner
567	NZ	Auckland	-1.254	0.916	-0.123	Owner
568	NZ	Auckland	-0.064	0.539	0.038	Owner
569	NZ	Auckland	0.38	0.231	0.858	Owner
570	NZ	Auckland	1.009	0.916	1.857	Non-owner
571	NZ	Auckland	1.179	0.289	1.851	Non-owner
572	NZ	Auckland	-2.393	0.567	-0.884	Owner
573	NZ	Auckland	0.083	0.231	-0.012	Non-owner
574	NZ	Auckland	-1.224	-0.687	0.333	Owner
575	NZ	Auckland	0.38	-0.975	-0.407	Owner
576	NZ	Auckland	0.231	0.567	-0.183	Owner
577	NZ	Auckland	-0.831	0.132	-0.805	Owner
578	NZ	Auckland	-0.329	0.828	0.04	Owner
579	NZ	Auckland	-0.064	1.294	0.134	Non-owner
580	NZ	Auckland	0.532	1.63	0.457	Owner
581	NZ	Auckland	-0.649	0.916	-0.215	Owner
582	NZ	Auckland	-1.098	2.414	0.265	Owner
583	NZ	Auckland	0.687	0.231	0.241	Non-owner
584	NZ	Auckland	0.083	0.567	0.349	Owner
585	NZ	Auckland	-0.649	0.144	-0.411	Owner
586	NZ	Auckland	0.38	0.515	-0.094	Non-owner
587	NZ	Auckland	-0.306	0.015	-0.293	Owner
588	NZ	Auckland	-0.356	0.944	-0.705	Non-owner
589	NZ	Auckland	-0.484	0.162	-0.555	Non-owner
590	NZ	Auckland	-0.797	1.294	-0.184	Non-owner
591	NZ	Auckland	-0.649	1.271	0.014	Non-owner
592	NZ	Auckland	-0.868	0.567	-0.183	Owner
593	NZ	Auckland	-0.356	-2.048	-0.658	Non-owner
594	NZ	Auckland	0.38	-0.394	-0.355	Non-owner
595	NZ	Auckland	0.845	1.271	0.872	Non-owner
596	NZ	Auckland	-2.675	-0.089	-0.183	Owner
597	NZ	Auckland	-1.414	-0.089	-0.529	Owner
598	NZ	Auckland	-0.502	4.484	-0.183	Owner
599	NZ	Auckland	-1.582	0.567	-0.355	Owner
600	NZ	Auckland	-0.21	0.916	-0.232	Owner
601	NZ	Auckland	-1.414	-0.089	-0.183	Owner
602	NZ	Auckland	-0.356	1.271	-0.389	Owner
603	NZ	Auckland	1.546	0.787	0.509	Non-owner
604	NZ	Auckland	0.38	2.003	1.538	Owner
605	NZ	Auckland	1.179	0.231	0.333	Non-owner
606	NZ	Auckland	0.038	0.231	0.265	Non-owner
607	NZ	Auckland	0.083	0.567	0.333	Owner
608	NZ	Auckland	-1.582	0.161	-0.332	Owner
609	NZ	Auckland	-0.356	0.916	-0.183	Owner
610	NZ	Auckland	-0.649	-0.687	0.06	Owner
611	NZ	Auckland	-0.946	0.231	0.678	Owner
612	NZ	Auckland	1.546	3.443	0.074	Owner
613	NZ	Dunedin	0.083	0.916	0.688	Owner
614	NZ	Dunedin	-0.649	0.231	0.688	Owner
615	NZ	Dunedin	-0.649	2.907	-0.14	Owner
616	NZ	Dunedin	1.179	0.515	0.333	Non-owner
617	NZ	Dunedin	-0.429	-0.394	-0.012	Owner
618	NZ	Dunedin	-1.267	0.231	0.333	Owner
619	NZ	Dunedin	0.38	0.231	-0.529	Owner
620	NZ	Dunedin	-2.156	0.461	-1.338	Non-owner
621	NZ	Dunedin	2.213	1.089	0.672	Non-owner
622	NZ	Dunedin	2.493	-0.089	1.97	Non-owner
623	NZ	Dunedin	1.748	0.515	0.858	Non-owner
624	NZ	Dunedin	-1.414	0.916	-0.529	Owner
625	NZ	Dunedin	-0.386	1.927	0.1	Owner
626	NZ	Dunedin	-0.21	1.271	0.16	Owner
627	NZ	Dunedin	0.231	0.567	-0.355	Non-owner
628	NZ	Dunedin	0.38	2.414	-0.529	Owner
629	NZ	Dunedin	0.036	-0.085	0.641	Non-owner
630	NZ	Dunedin	-0.649	0.567	-0.012	Owner
631	NZ	Dunedin	-0.946	0.913	0.16	Non-owner
632	NZ	Dunedin	2.248	0.015	1.296	Non-owner
633	NZ	Dunedin	-0.946	-0.975	-0.529	Owner
634	NZ	Dunedin	-0.55	-0.975	1.055	Owner
635	NZ	Dunedin	2.468	2.866	1.582	Non-owner
636	NZ	Dunedin	2.493	-1.565	0.509	Non-owner
637	NZ	Dunedin	0.037	2.27	0.289	Owner
638	NZ	Dunedin	0.231	1.63	-0.529	Owner
639	NZ	Dunedin	1.767	0.291	1.018	Non-owner
640	NZ	Dunedin	-1.561	4.484	-0.884	Owner
641	NZ	Dunedin	0.855		2.036	Non-owner
642	NZ	Dunedin	-2.393	0.913	0.16	Owner
643	NZ	Dunedin	-0.21	1.63	0.374	Owner
644	NZ	Dunedin	-0.649	0.916	-0.012	Owner
645	NZ	Dunedin	-1.254	2.375	-0.012	Owner
646	NZ	Dunedin	1.516	1.478	1.043	Non-owner
647	NZ	Dunedin	0.083	0.916	-0.884	Non-owner
648	NZ	Dunedin	1.357	4.484	0.478	Non-owner
649	NZ	Dunedin	1.968	-0.516	0.457	Non-owner
650	NZ	Dunedin	2.826	-1.886	3.434	Non-owner
651	NZ	Dunedin	-1.76	0.231	0.16	Non-owner
652	NZ	Dunedin	0.232	3.576	0.06	Owner
653	NZ	Dunedin	-1.254	0.916	-0.183	Owner
654	NZ	Dunedin	-0.356	0.916	-0.456	Owner
655	NZ	Dunedin	-0.064	-0.221	0.333	Non-owner
656	NZ	Dunedin	-0.064	-0.394	0.872	Owner
657	NZ	Dunedin	-0.502	-0.394	-0.058	Non-owner
658	NZ	Dunedin	-0.649	1.271	0.167	Owner
659	NZ	Dunedin	-1.027	-0.687	0.038	Owner
660	NZ	Dunedin	0.38	2.907	0.333	Owner
661	NZ	Dunedin	-1.948	0.161	-0.954	Non-owner
662	NZ	Dunedin	1.357	0.266	0.654	Non-owner
663	NZ	Dunedin	-0.649	0.916	-0.072	Non-owner
664	NZ	Dunedin	-0.356	2.414	1.266	Non-owner
665	NZ	Dunedin	2.826	2.866	0.886	Owner
666	NZ	Dunedin	-0.356	0.231	-0.702	Owner
667	NZ	Dunedin	2.213	2.053	1.713	Non-owner
668	NZ	Dunedin	-0.946	0.162	-0.021	Non-owner
669	NZ	Dunedin	0.759	0.528	1.343	Non-owner
670	NZ	Dunedin	0.098	0.361	0.377	Non-owner
671	NZ	Dunedin	2.213	1.865	2.228	Non-owner
672	NZ	Dunedin	2.213	0.475	1.971	Non-owner
673	NZ	Dunedin	-0.741	-0.239	-0.411	Owner
674	NZ	Dunedin	-1.713	0.231	-1.329	Non-owner
675	NZ	Dunedin	3.023	0.404	1.385	Non-owner
676	NZ	Dunedin	0.083	0.916	-0.355	Owner
677	NZ	Dunedin	0.532	0.567	0.333	Non-owner
678	NZ	Dunedin	-2.156	2.594	-0.576	Owner
679	NZ	Dunedin	-1.029	0.231	-0.276	Owner
680	NZ	Dunedin	-0.797	0.913	0.227	Owner
681	NZ	Dunedin	0.083	0.132	-0.457	Owner
682	NZ	Dunedin	0.65	0.916	-0.216	Owner
683	NZ	Dunedin	1.009	-0.687	0.333	Non-owner
684	NZ	Dunedin	0.845	2.792	0.202	Non-owner
685	NZ	Dunedin	-0.21	0.916	0.129	Non-owner
686	NZ	Dunedin	-0.502	1.63	-0.524	Owner
687	NZ	Dunedin	-2.393	0.132	-1.254	Owner
688	NZ	Dunedin	-0.256	0.461	1.064	Owner
689	NZ	Dunedin	1.546	1.271	-0.012	Non-owner
690	NZ	Dunedin	-0.356	2.907	-2.098	Owner
691	NZ	Dunedin	0.742	0.113	0.645	Non-owner
692	NZ	Dunedin	-0.946	0.144	0.052	Owner
693	NZ	Dunedin	-0.064	0.836	0.808	Non-owner
694	NZ	Dunedin	-1.414	2.003	-0.355	Owner
695	NZ	Dunedin	0.38	0.231	0.872	Owner
696	NZ	Dunedin	0.683	0.231	1.536	Non-owner
697	NZ	Dunedin	-0.919	-0.394	-0.885	Owner
698	NZ	Dunedin	1.182	1.724	0.858	Owner
699	NZ	Dunedin	-1.05	-0.908	0.242	Owner
700	NZ	Dunedin	-0.649	1.271	0.16	Owner
701	NZ	Dunedin	3.248	1.63	1.495	Non-owner
702	NZ	Dunedin	-2.156	0.567	-0.529	Owner
703	NZ	Dunedin	0.083	0.567	0.628	Owner
704	NZ	Dunedin	-1.758	0.475	-0.262	Owner
705	NZ	Dunedin	-0.21	0.916	0.197	Non-owner
706	NZ	Dunedin	0.532	-0.089	0.634	Non-owner
707	NZ	Dunedin	0.687	1.39	0.94	Owner
708	NZ	Dunedin	2.468	2.866	1.302	Non-owner
709	NZ	Dunedin	-0.797	0.567	-0.183	Non-owner
710	NZ	Dunedin	0.415	2.003	0.677	Non-owner
711	NZ	Dunedin	0.532	2.003	1.024	Owner
712	NZ	Dunedin	2.213	1.737	1.038	Non-owner
713	NZ	Dunedin	0.687	0.482	-0.086	Non-owner
714	NZ	Dunedin	2.732	1.63	1.258	Non-owner
715	NZ	Dunedin	-0.21	0.916	-0.012	Non-owner
716	NZ	Dunedin	-1.098		-0.183	Non-owner
717	NZ	Dunedin	-0.064	-0.269	0.688	Owner
718	NZ	Dunedin	-1.254	0.138	-1.464	Owner
719	NZ	Dunedin	-0.356	-0.975	-0.183	Owner
720	NZ	Dunedin	-1.098	0.162	-0.331	Non-owner
721	NZ	Dunedin	-0.903	0.916	0.063	Non-owner
722	NZ	Dunedin	1.028	0.827	1.503	Non-owner
723	NZ	Dunedin	3.248	-0.089	2.222	Non-owner
724	NZ	Dunedin	-0.502	-0.394	0.433	Non-owner
725	NZ	Dunedin	1.748	0.916	0.872	Non-owner
726	NZ	Dunedin	-0.797	0.567	-0.914	Owner
727	NZ	Dunedin	-1.414	-0.394	-0.529	Owner
728	NZ	Dunedin	0.38	0.289	-0.115	Non-owner
729	NZ	Dunedin	-0.868	0.567	0.111	Non-owner
730	NZ	Dunedin	2.493	0.461	1.586	Non-owner
731	NZ	Dunedin	-0.064	0.231	-0.012	Non-owner
732	NZ	Dunedin	0.405	0.162	1.366	Non-owner
733	NZ	Dunedin	-2.393	0.289	-2.055	Owner
734	NZ	Dunedin	-0.064	0.916	0.333	Non-owner
735	NZ	Dunedin	-0.356	0.162	-0.529	Non-owner
736	NZ	Dunedin	1.444	-0.394	0.76	Non-owner
737	NZ	Dunedin	-0.906	1.724	-0.355	Non-owner
738	NZ	Dunedin	-0.502	0.567	-0.575	Non-owner
739	NZ	Dunedin	-0.946	-0.516	-0.115	Owner
740	NZ	Dunedin	-0.502	-0.394	1.064	Owner
741	NZ	Dunedin	-0.502	0.916	-0.791	Owner
742	NZ	Dunedin	-1.253	1.294	-0.834	Owner
743	NZ	Dunedin	-1.758	0.916	-0.529	Owner
744	NZ	Dunedin	-3.036	-1.886	-0.219	Owner
745	NZ	Dunedin	0.687	0.567	0.509	Owner
746	NZ	Dunedin	-0.015	0.567	0.85	Owner
747	NZ	Dunedin	-1.537	-0.394	-0.496	Owner
748	NZ	Dunedin	-0.649	1.63	-0.058	Owner
749	NZ	Dunedin	-0.21	0.916	-0.529	Owner
750	NZ	Dunedin	-0.502	1.316	-0.136	Non-owner
751	NZ	Dunedin	0.38	2.003	0.872	Non-owner
752	NZ	Dunedin	1.357	-0.746	0.585	Non-owner
753	NZ	Dunedin	0.711	0.061	-0.065	Owner
754	NZ	Dunedin	2.213	2.866	0.16	Non-owner
755	NZ	Dunedin	0.38	0.916	0.457	Non-owner
756	NZ	Dunedin	0.38	0.289	0.594	Owner
757	NZ	Dunedin	-2.393	-0.13		Non-owner
758	NZ	Dunedin	2.213	1.478	1.754	Non-owner
759	NZ	Dunedin	-1.029	-0.647	0.052	Owner
760	NZ	Dunedin	-0.21	1.271	-0.058	Owner
761	NZ	Dunedin	3.248	2.907	1.266	Non-owner
762	NZ	Dunedin	2.826	0.827	1.266	Non-owner
763	NZ	Dunedin	-1.376	-1.378	-0.529	Owner
764	NZ	Dunedin	-2.675	-0.394	-0.884	Owner
765	NZ	Dunedin	1.179	0.916	0.457	Non-owner
766	NZ	Dunedin	-0.21	0.015	1.296	Non-owner
767	NZ	Dunedin	-1.098	2.866	0.321	Owner
768	NZ	Dunedin	0.083	0.916	-0.359	Owner
769	NZ	Dunedin	-1.727	-1.217	-0.259	Non-owner
770	NZ	Dunedin	0.856	2.003	1.266	Owner
771	NZ	Dunedin	0.845	1.369	1.866	Owner
772	NZ	Dunedin	1.009	0.567	-0.355	Non-owner
773	NZ	Dunedin	-0.356	1.909	0.333	Owner
774	NZ	Dunedin	-0.502	2.866		Owner
775	NZ	Dunedin	0.532	0.828	0.654	Non-owner
776	NZ	Dunedin	0.687	0.828	0.688	Owner
777	NZ	Dunedin	-1.098	-1.565	-0.705	Owner
778	NZ	Dunedin	2.826	0.924	1.481	Non-owner
779	NZ	Dunedin	0.083	1.63	0.872	Non-owner
780	NZ	Dunedin	-1.582	0.567	-1.066	Owner
781	NZ	Dunedin	0.886	1.377	0.13	Non-owner
782	NZ	Dunedin	-1.414	1.271	-0.529	Owner
783	NZ	Dunedin	2.312	1.329	0.016	Non-owner
784	NZ	Dunedin	0.547	0.836	0.019	Non-owner
785	NZ	Dunedin	-0.064	1.271	-0.359	Owner
786	NZ	Dunedin	0.845	2.053	3.293	Non-owner
787	NZ	Dunedin	-0.48	1.63	0.105	Owner
788	NZ	Dunedin	2.213	1.478	2.545	Non-owner
789	NZ	Dunedin	2.826	2.27	1.713	Non-owner
790	NZ	Dunedin	-0.946	0.567	-0.183	Owner
791	NZ	Dunedin	2.826	0.916	-0.136	Non-owner
792	NZ	Dunedin	0.886	0.836	0.907	Non-owner
793	NZ	Dunedin	0.078	-0.089	1.07	Non-owner
794	NZ	Dunedin	-0.417	0.567	0.333	Non-owner
795	NZ	Dunedin	-1.582	0.132	-0.304	Owner
796	NZ	Dunedin	-0.064	0.567	0.872	Owner
797	NZ	Dunedin	-0.356	-0.687	0.872	Owner
798	NZ	Dunedin	1.357	-0.2	1.037	Non-owner
799	NZ	Dunedin	-0.649	0.443	-0.705	Owner
800	NZ	Dunedin	0.159	-0.089	0.872	Non-owner
801	NZ	Dunedin	-0.064	0.916	1.05	Owner
802	NZ	Dunedin	-0.064	-0.394	0.829	Owner
803	NZ	Dunedin	0.389	1.377	1.503	Non-owner
804	NZ	Dunedin	-0.544	1.271	1.124	Non-owner
805	NZ	Dunedin	1.033	-0.394	1.064	Owner
806	NZ	Dunedin	-0.273	1.316	0.333	Owner
807	NZ	Dunedin	1.546	0.833	1.042	Non-owner
808	NZ	Dunedin	0.094	0.927	0.392	Owner
809	NZ	Dunedin	-1.726	0.132	0.009	Owner
810	NZ	Dunedin	-1.758	0.916	-0.012	Owner
811	NZ	Dunedin	2.213	-1.255	2.261	Non-owner
812	NZ	Dunedin	0.083	4.484	-0.355	Owner
813	NZ	Dunedin	-0.502	-0.394	-0.304	Non-owner
814	NZ	Dunedin	1.226	0.916	1.296	Non-owner
815	NZ	Dunedin	-0.356	0.539	0.688	Owner
816	NZ	Dunedin	0.196	1.271	0.004	Non-owner
817	NZ	Dunedin	-0.583	-0.516	0.012	Non-owner
818	NZ	Dunedin	-0.649	0.231	-0.012	Owner
819	NZ	Dunedin	-2.868	-3.299	-0.677	Non-owner
820	NZ	Dunedin	0.687	2.003	1.97	Owner
821	NZ	Dunedin	-1.582	-0.516	-0.836	Non-owner
822	NZ	Dunedin	-2.156	0.289	0.398	Owner
823	NZ	Dunedin	-0.649	0.231	-0.529	Owner
824	NZ	Dunedin	-0.352	1.724	-0.355	Owner
825	NZ	Dunedin	2.213	2.399	0.872	Non-owner
826	NZ	Dunedin	-0.797	-0.089	-0.183	Owner
827	NZ	Dunedin	-0.21	0.913	-0.27	Owner
828	NZ	Dunedin	1.357	2.414	0.509	Owner
829	NZ	Dunedin	1.068	0.231	0.872	Non-owner
830	NZ	Dunedin	1.179	2.907	0.592	Non-owner
831	NZ	Dunedin	-2.393	-0.394	-1.651	Owner
832	NZ	Dunedin	0.96	1.478	1.266	Non-owner
833	NZ	Dunedin	-0.356	2.003	-0.012	Owner
834	NZ	Dunedin	0.845	0.113	0.689	Non-owner
835	NZ	Dunedin	-0.21	1.478	0.502	Owner
836	NZ	Dunedin	-0.539	0.913	0.105	Owner
837	NZ	Dunedin	-0.502	0.836	0.154	Owner
838	NZ
839	NZ		-0.279	-0.089	0.634	Owner
840	NZ		2.276	1.271	0.342	Non-owner
841	NZ		-1.758	0.567	-0.174	Owner
842	NZ					Owner
843	NZ
844	NZ		-1.414	0.916	-1.066	Owner
845	NZ		0.888	0.162	1.038	Non-owner
846	NZ		0.494	1.044	0.407	Non-owner
847	NZ		0.687	1.271	0.509	Non-owner
848	NZ		-0.63	0.916	0.364	Non-owner
849	NZ		-3.485
850	NZ		-0.797	0.461	-0.506	Owner
851	NZ		-1.582		-0.174
852	NZ		0.083		2.048
853	NZ		0.939	1.65	-0.529	Owner
854	NZ		-0.356	-0.089		Owner
855	NZ		-1.254	0.231	-0.309	Owner
856	NZ		0.037
857	NZ		1.099	0.836	-0.924	Non-owner
858	NZ		-3.563
859	NZ		-0.075	0.828	-0.48	Non-owner
860	NZ		-1.029
861	UK	Southampton	-1.613	0.231	-1.448	Owner
862	UK	Southampton	3.248	2.053	1.538	Non-owner
863	UK	Southampton	-2.316	0.233	-0.084	Owner
864	UK	Southampton	0.742	-0.687	-0.854	Owner
865	UK	Southampton	-1.428	0.567	-0.529	Owner
866	UK	Southampton	-1.948	0.852	-0.155	Non-owner
867	UK	Southampton	-1.758	0.231	-0.155	Owner
868	UK	Southampton	0.083	0.567	-0.918	Owner
869	UK	Southampton	-1.414	4.101	-0.115	Owner
870	UK	Southampton	-1.414	1.271	-0.884	Owner
871	UK	Southampton	-2.156	0.567	-0.183	Non-owner
872	UK	Southampton	-2.156	-0.516	-0.495	Non-owner
873	UK	Southampton	-0.741	0.836	-1.52	Non-owner
874	UK	Southampton	-0.096	0.567	0.094	Non-owner
875	UK	Southampton	-0.906	0.567	-0.223	Non-owner
876	UK	Southampton	-2.156	0.231	-0.355	Owner
877	UK	Southampton	-1.283	0.916	-1.075	Owner
878	UK	Southampton	-1.098	0.916	0.349	Owner
879	UK	Southampton	3.85	1.478	0.231	Non-owner
880	UK	Southampton	-0.649	0.913	-0.528	Owner
881	UK	Southampton	0.845	-0.239	0.688	Non-owner
882	UK	Southampton	1.55	-0.165	0.853	Non-owner
883	UK	Southampton	-1.978	-0.687	-0.304	Owner
884	UK	Southampton	-0.356	-0.089	-1.066	Non-owner
885	UK	Southampton	-0.356	0.567	-0.884	Non-owner
886	UK	Southampton	-1.726	-0.908	0.052	Non-owner
887	UK	Southampton	-0.502	2.414	-0.355	Owner
888	UK	Southampton	-0.649	-0.089	-0.705	Non-owner
889	UK	Southampton	-0.502	0.231	0.509	Owner
890	UK	Southampton	-0.946	0.231	-0.884	Owner
891	UK	Southampton	-1.582	0.567	-0.529	Non-owner
892	UK	Southampton	0.083	0.162	0.485	Non-owner
893	UK	Southampton	-0.21	0.515	0.591	Non-owner
894	UK	Southampton	-0.649	0.515		Owner
895	UK	Southampton	-0.19	2.003	0.16	Owner
896	UK	Southampton	-0.064	2.156	-0.14	Owner
897	UK	Southampton	-2.675	0.916	-0.355	Owner
898	UK	Southampton	1.968	0.927	1.97	Non-owner
899	UK	Southampton	0.845	-0.687	0.16	Non-owner
900	UK	Southampton	-2.156	-1.592	-0.884	Owner
901	UK	Southampton	2.826	1.369	3.267	Non-owner
902	UK	Southampton	0.687	0.266	0.829	Non-owner
903	UK	Southampton	-1.254	-0.085	-0.92	Non-owner
904	UK	Southampton	-1.758	1.271	-0.529	Owner
905	UK	Southampton	-1.758	0.231	-1.293	Non-owner
906	UK	Southampton	-0.47	-1.217	-0.115	Non-owner
907	UK	Southampton	0.083	-0.516	1.481	Non-owner
908	UK	Southampton	-0.502	-0.23	-0.529	Non-owner
909	UK	Southampton	-0.502	0.836	0.2	Non-owner
910	UK	Southampton	-0.21	-0.274	-0.684	Non-owner
911	UK	Southampton	-1.414	0.132	-0.329	Owner
912	UK	Southampton	-1.948	0.231	-0.33	Owner
913	UK	Southampton	-1.948	0.567	-0.588	Owner
914	UK	Southampton	-1.098	-0.687	0.054	Non-owner
915	UK	Southampton	0.521	2.003	-0.029	Non-owner
916	UK	Southampton	0.496	-0.687	-0.143	Non-owner
917	UK	Southampton	-1.414	2.866	-1.097	Owner
918	UK	Southampton	-0.702	0.916	-0.205	Owner
919	UK	Southampton	-1.098	1.63	0.688	Non-owner
920	UK	Southampton	-0.475	1.39	-0.813	Owner
921	UK	Southampton	3.248	1.478	1.713	Non-owner
922	UK	Southampton	0.52	0.289	0.486	Non-owner
923	UK	Southampton	-1.948	2.003	-0.529	Owner
924	UK	Southampton	-0.283	-0.637	0.471	Non-owner
925	UK	Southampton	-0.203	-0.687	0.854	Non-owner
926	UK	Southampton	-0.155	0.059	0.154	Owner
927	UK	Southampton	-0.502	-0.422	-0.318	Non-owner
928	UK	Southampton	-1.609	0.866	0.277	Non-owner
929	UK	Southampton	-1.657	-2.737	-0.61	Non-owner
930	UK	Southampton	-0.649	-0.975	-0.355	Non-owner
931	UK	Southampton	-1.414	-1.265	-0.705	Owner
932	UK	Southampton	-0.864	0.916	-0.558	Owner
933	UK	Southampton	-0.21	0.231	0.688	Non-owner
934	UK	Southampton	-0.958	0.833	0.571	Non-owner
935	UK	Southampton	-0.21	0.916	-0.292	Non-owner
936	UK	Southampton	-0.649	0.916	-0.183	Owner
937	UK	Southampton	-0.21	0.567	-0.012	Owner
938	UK	Southampton	-3.563	0.231	-1.065	Non-owner
939	UK	Southampton	-0.946	-0.687	-0.012	Owner
940	UK	Southampton	-0.502	-0.516	0.244	Non-owner
941	UK	Southampton	0.428	0.581	0.562	Non-owner
942	UK	Southampton	-0.136	0.116	-0.834	Non-owner
943	UK	Southampton	-1.191	2.174	-0.331	Owner
944	UK	Southampton	-1.372	0.162	-1.09	Non-owner
945	UK	Southampton	3.85	-0.598	-1.412	Non-owner
946	UK	Southampton	-0.741	-0.516	-0.359	Non-owner
947	UK	Southampton	-1.582	0.567	-0.495	Non-owner
948	UK	Southampton	-0.502	-0.516	-0.974	Non-owner
949	UK	Southampton	-1.645	0.162	-0.538	Owner
950	UK	Southampton	1.449	1.478	0.395	Non-owner
951	UK	Southampton	-0.064	0.289	0.457	Non-owner
952	UK	Southampton	0.38	0.827	-0.276	Non-owner
953	UK	Southampton	-0.649	-0.598	0.368	Non-owner
954	UK	Southampton	-1.254	2.907	-0.012	Owner
955	UK	Southampton	-0.709	-0.072	-0.238	Non-owner
956	UK	Southampton	-0.649	0.971	-0.628	Non-owner
957	UK	Southampton	-1.098	0.916	-0.705	Owner
958	UK	Southampton	-1.979	0.162	-2.395	Non-owner
959	UK	Southampton	-0.786	0.916	0.442	Non-owner
960	UK	Southampton	0.306	0.361	1.205	Non-owner
961	UK	Southampton	-2.03	2.003	-1.033	Owner
962	UK	Southampton	-0.946	2.907	-0.012	Non-owner
963	UK	Southampton	-1.414	-0.516	-1.208	Non-owner
964	UK	Southampton	-0.649	0.291	0.787	Non-owner
965	UK	Southampton	-0.394	0.038	-0.444	Owner
966	UK	Southampton	1.179	0.233	0.872	Non-owner
967	UK	Southampton	-2.675	-0.503	-1.525	Owner
968	US	Hawaii	-1.098	-0.089	0.177	Owner
969	US	Los Angeles	0.249	1.271	-0.884	Owner
970	US	Los Angeles	0.687	2.414	-0.529	Non-owner
971	US	Hawaii	0.231	0.916	-1.448	Owner
972	US	Los Angeles	0.686	0.836	-0.176	Non-owner
973	US	Chicago	0.845	0.836	0.556	Non-owner
974	US		2.826
975	US	Chicago	-0.295	0.828	-0.48	Owner
976	US	Los Angeles	-0.064	-0.687	0.16	Owner
977	US	Chicago	-1.582	-0.089	0.433	Owner
978	US	Chicago	1.767	1.81	0.44	Non-owner
979	US	Hawaii	0.083	2.003	-1.254	Non-owner
980	US	Chicago	0.38	0.916	-0.605	Owner
981	US	Hawaii	2.213	0.916	0.333	Non-owner
982	US	Hawaii	-1.191	2.003	0.333	Owner
983	US	Hawaii	0.083	1.63		Non-owner
984	US	Hawaii	0.687	1.63	-0.012	Non-owner
985	US	Hawaii	1.546	-0.516	1.122	Non-owner
986	US	Hawaii	2.493	-1.265	3.641	Non-owner
987	US		2.826
988	US	Hawaii	-1.582	0.567	-1.448	Owner
989	US		-0.502	-0.089	0.111	Non-owner
990	US	Los Angeles	-0.303	2.907	-0.884	Owner
991	US	Los Angeles	-2.393	0.916	-1.066	Owner
992	US	Hawaii	-0.649	-0.975	-0.355	Owner
993	US	Chicago	-1.254	0.916	-0.829	Owner
994	US		0.037	-0.422	-0.536	Non-owner
995	US	Hawaii	2.826	1.309	1.866	Non-owner
996	US	Hawaii	2.826	0.289	1.064	Non-owner
997	US	Los Angeles	-0.649	0.231	-1.865	Non-owner
998	US	Los Angeles	1.217	-0.598	-0.194	Non-owner
999	US	Chicago	1.033	-0.687	0.654	Non-owner
1000	US	Los Angeles	0.083	0.567	-1.254	Owner
1001	US	Los Angeles	0.233	-1.196	0.264	Owner
1002	US	Los Angeles	-0.356	1.271	-0.529	Owner
1003	US	Los Angeles	0.194	0.231	-0.012	Non-owner
1004	US	Los Angeles	-0.797	1.271	0.16	Owner
1005	US		1.845	0.567
1006	US	Hawaii	-2.393	0.567	-1.448	Non-owner
1007	US	Hawaii	-1.376	2.003	-1.254	Owner
1008	US	Hawaii	-2.675	2.003	-2.36	Owner
1009	US	Los Angeles	0.687	1.271	0.177	Owner
1010	US	Chicago	-0.437	1.56	-0.355	Owner
1011	US	Hawaii	3.242	0.916	-0.912	Non-owner
1012	US	Hawaii	-2.393	0.916	-1.865	Owner
1013	US	Hawaii	-1.582	2.003	-1.066	Non-owner
1014	US	Hawaii	1.357	0.581	-0.355	Non-owner
1015	US	Hawaii	1.009	-0.687	-0.971	Non-owner
1016	US	Hawaii	-0.12	0.132	0.16	Owner
1017	US	Los Angeles	-1.582	0.162	-0.183	Owner
1018	US	Hawaii	1.357	0.916	-0.058	Non-owner
1019	US	Chicago	0.083		-0.012	Non-owner
1020	US	Hawaii	1.357	1.63	-0.021	Non-owner
1021	US	Chicago	0.083	3.081	-0.415	Owner
1022	US	Chicago	1.546	1.309	0.829	Non-owner
1023	US	Chicago	0.532	-0.516	-0.829	Non-owner
1024	US		0.687	0.567	1.07	Owner
1025	US	Chicago	0.532	0.231	0.265	Non-owner
1026	US	Chicago	-0.649	0.916	-0.705	Owner
1027	US	Chicago	-0.356	0.231	-1.009	Non-owner
1028	US	Chicago	0.357	-0.516	-0.047	Non-owner
1029	US	Chicago	-0.946	0.231	-0.012	Non-owner
1030	US	Chicago	0.231	-0.516	-0.183	Non-owner
1031	US		0.231		-0.529
1032	US	Chicago	0.687	0.916	-0.606	Non-owner
1033	US		0.083	0.567	-1.254	Owner
1034	US	Hawaii	-0.356	-0.394	-0.012	Non-owner
1035	US	Hawaii	-1.414	-0.394	0.16	Owner
1036	US	Hawaii	-0.21	-0.089	-0.115	Owner
1037	US	Hawaii	0.687	-0.394	-0.486	Non-owner
1038	US	Hawaii	-1.192	0.916	-0.689	Owner
1039	US	Hawaii	-4.334	1.271	-3.62	Non-owner
1040	US	Hawaii	-3.013	0.916	-1.865	Owner
1041	US	Hawaii	-1.05	-0.598	-0.932	Non-owner
1042	US	Chicago	-1.098	0.916	-0.323	Non-owner
1043	US	Hawaii	0.532	-0.516	-0.529	Non-owner
1044	US		0.082	3.665	-0.029	Owner
1045	US	Hawaii	-0.893		-0.948	Non-owner
1046	US	Hawaii	-0.946	2.557	0.836	Owner
1047	US	Hawaii	-1.072	0.132	-0.826	Non-owner
1048	US	Hawaii	1.009	-0.089	-0.012	Non-owner
1049	US	Hawaii	0.845	-0.221	-0.309	Non-owner
1050	US	Chicago	1.13	-0.422	-0.411	Non-owner
1051	US	Los Angeles	0.083	-0.089	0.333	Non-owner
1052	US	Chicago	1.009	0.162	-0.264	Non-owner
1053	US	Chicago	1.968	1.478	1.212	Non-owner
1054	US	Hawaii	0.162	0.836	-0.2	Non-owner
1055	US	Hawaii	0.38	-0.199	-0.276	Non-owner
1056	US	Chicago	-0.429	-0.516	0.245	Non-owner
1057	US	Hawaii	0.231	0.916	-0.467	Non-owner
1058	US		0.203	0.916	-0.261	Non-owner
1059	US	Chicago	0.38	0.916	0.509	Owner
1060	US	Hawaii	-0.343	1.044	-1.261	Owner
1061	US	Hawaii	1.546	-0.687	0.655	Non-owner
1062	US	Hawaii	1.025	1.478	-0.495	Non-owner
1063	US	Hawaii	-2.393	0.913	-1.797	Owner
1064	US	Hawaii	0.67	0.231	0.227	Non-owner
1065	US	Hawaii	1.179	0.916	0.509	Non-owner
1066	US	Hawaii	1.179	0.162	0.259	Non-owner
1067	US	Hawaii	3.248	1.369	0.241	Non-owner
1068	US	Hawaii	1.546	2.866	0.16	Non-owner
1069	US	Hawaii	-0.064	0.231	-0.27	Non-owner
1070	US	Hawaii	0.231	-0.199	-0.012	Owner
1071	US	Hawaii	0.083	0.567	-1.097	Owner
1072	US	Hawaii	1.601	0.231	0.48	Non-owner
1073	US	Hawaii	1.748	0.231	-0.115	Non-owner
1074	US	Hawaii	1.639	0.162	1.713	Non-owner
1075	US	Hawaii	1.357	1.271	0.872	Non-owner
1076	US	Hawaii	-0.502	0.916	-0.524	Non-owner
1077	US		0.845		-0.355
1078	US	Hawaii	0.777	1.929	0.275	Owner
1079	US	Hawaii	1.968	1.63	-0.458	Non-owner
1080	US	Hawaii	3.85	3.576	0.94	Non-owner
1081	US	Hawaii	3.85	0.916	1.064	Non-owner
1082	US	Chicago	-0.649	-0.516	-0.954	Non-owner
1083	US	Los Angeles	-0.649	1.271	-0.323	Owner
1084	US	Chicago	0.38	-0.394	0.054	Non-owner
1085	US	Chicago	-0.649	2.414	-0.355	Non-owner
1086	US	Chicago	-1.851	0.116	-2.099	Non-owner
1087	US	Chicago	2.826	1.377	0.28	Owner
1088	US	Chicago	1.546	2.907	-1.254	Owner
1089	US	Chicago	-0.797	-1.217	-0.219	Non-owner
1090	US	Chicago	0.231	0.113	0.456	Non-owner
1091	US	Chicago	0.094	0.593	-0.594	Non-owner
1092	US	Hawaii	-1.758	-0.394	-1.066	Non-owner
1093	US	Hawaii	0.845	4.484	-0.875	Owner
1094	US	Hawaii	-0.502	0.926	-1.293	Owner
1095	US	Hawaii	-1.425	-2.432	-0.811	Non-owner
1096	US	Hawaii	1.009	0.567	-0.384	Non-owner
1097	US	Hawaii	-0.649	-0.23	0.442	Non-owner
1098	US		0.635	0.905	-0.622	Non-owner
1099	US	Chicago	1.546	1.478	1.282	Non-owner
1100	US	Chicago	0.288	-0.598	-0.988	Non-owner
1101	US	Los Angeles	-0.502	-0.394	-0.705	Non-owner
1102	US	Chicago	-0.21	-0.687	-0.012	Non-owner
1103	US	Los Angeles	0.243	0.361	-0.535	Owner
1104	US	Los Angeles	0.532	2.414	-1.834	Non-owner
1105	US	Los Angeles	1.351	0.567	0.817	Non-owner
1106	US	Los Angeles	-1.098	0.443	-0.529	Owner
1107	US	Los Angeles	-0.356	0.581	0.654	Non-owner
1108	US	Los Angeles	1.009	-0.23	0.051	Non-owner
1109	US	Los Angeles	-0.946	-0.089	-0.355	Non-owner
1110	US	Chicago	0.231	-0.199	-0.689	Non-owner
1111	US	Hawaii	1.067	4.484	-1.066	Non-owner
1112	US	Chicago	-1.192	-0.79	-1.033	Owner
1113	US	Chicago	-0.502	0.916	-0.183	Owner
1114	US	Chicago	-0.21	-0.394	-0.355	Owner
1115	US	Hawaii	-0.122	2.008	-0.851	Non-owner
1116	US	Hawaii	3.248	1.478	-0.199	Non-owner
1117	US		-1.428	0.231	-1.865	Owner
1118	US	Hawaii	0.083	1.63	0.16	Owner
1119	US	Hawaii	2.826	2.414	0.16	Non-owner
1120	US	Hawaii	-0.064	0.567	-0.663	Owner
1121	US	Hawaii	-1.571	-0.239	-0.982	Owner
1122	US	Hawaii	0.231	0.567	-1.066	Non-owner
1123	US	Hawaii	0.532	1.478	-0.256	Non-owner
1124	US	Hawaii	1.07	1.271	-1.244	Non-owner
1125	US	Hawaii	-1.253	1.271	-2.36	Owner
1126	US	Hawaii	1.748	-0.422	0.27	Non-owner
1127	US	Hawaii	0.231	0.162	0.019	Non-owner
1128	US		-0.906	4.484	-1.254	Owner
1129	US	Hawaii	1.546	1.271	0.114	Non-owner
1130	US	Hawaii	3.85	2.137	1.092	Non-owner
1131	US	Hawaii	3.248	0.231	-0.068	Non-owner
1132	US	Hawaii	0.38	1.271	0.688	Non-owner
1133	US	Hawaii	1.357	0.162	0.339	Non-owner
1134	US		0.874
1135	US	Hawaii	-0.502	1.63	-1.066	Non-owner
1136	US	Hawaii	0.38	0.567	0.074	Non-owner
1137	US	Hawaii	0.231	-0.089	0.509	Non-owner
1138	US	Hawaii	-2.675	-0.975	-0.707	Owner
1139	US	Hawaii	-0.21	-0.089	0.333	Owner
1140	US	Hawaii	-0.064	0.231	-0.359	Non-owner
1141	US	Hawaii	0.532	0.916	-0.884	Non-owner
1142	US	Hawaii	4.206	0.836	-1.187	Non-owner
1143	US	Hawaii	0.376	0.113	0.561	Owner
1144	US	Hawaii	-0.969	0.916	-0.884	Owner
1145	US	Hawaii	0.231	0.162	1.527	Non-owner
1146	US	Los Angeles	2.096	0.581	1.479	Non-owner
1147	US		2.493		0.103
1148	US	Los Angeles	-0.797	0.231	-0.524	Owner
1149	US	Los Angeles	-0.946	0.231	-1.448	Owner
1150	US	Los Angeles	0.532	0.443	-0.609	Non-owner
1151	US	Chicago	1.546	0.916	0.84	Non-owner
1152	US	Los Angeles	-0.064	-0.089	-0.062	Non-owner
1153	US	Chicago	0.532	0.443	0.403	Non-owner
1154	US	Chicago	0.38	0.929	-0.179	Non-owner
1155	US	Chicago	1.968	2.866	1.258	Non-owner
1156	US	Los Angeles	-0.709	0.786	0.352	Owner
1157	US	Chicago	0.052	1.63	-2.112	Owner
1158	US	Los Angeles	0.231	-1.265	-1.031	Non-owner
1159	US	Los Angeles	0.52		0.442	Non-owner
1160	US	Los Angeles	-0.064	-0.687	-0.573	Non-owner
1161	US	Los Angeles	0.231	0.515	-0.705	Owner
1162	US	Los Angeles	0.687	2.414	1.481	Non-owner
1163	US	Hawaii	-0.064	0.231	-0.885	Owner
1164	US	Hawaii	-0.476	0.052	0.337	Non-owner
1165	US	Hawaii	-0.21	0.231	0.333	Non-owner
1166	US	Los Angeles	-0.946	1.294	-1.617	Owner
1167	US	Los Angeles	-1.084	0.567	-0.885	Owner
1168	US	Los Angeles	1.058	1.271	-1.044	Owner
1169	US	Los Angeles	0.249	-0.239	-0.086	Non-owner
1170	US	Los Angeles	-0.502	1.65	-1.448	Owner
1171	US	Los Angeles	1.009	2.074	0.16	Non-owner
1172	US	Los Angeles	0.722	-0.239	0.82	Non-owner
1173	US	Chicago	0.231	0.144	-0.362	Non-owner
1174	US	Chicago	0.083	0.827	0.16	Non-owner
1175	US	Los Angeles	0.083	0.144	-0.609	Owner
1176	US	Hawaii	0.456	0.392	0.251	Non-owner
1177	US	Hawaii	-0.064	0.833	-0.46	Owner
1178	US	Hawaii	-0.906	0.231	-0.183	Owner
1179	US	Los Angeles	0.532	0.461	-0.083	Owner
1180	US		0.38		-0.104
1181	US	Hawaii	3.85	-0.687	2.261	Owner
1182	US	Hawaii	0.291		0.283	Non-owner
1183	US	Hawaii	1.968	1.294	0.299	Non-owner
1184	US	Hawaii	-0.946	-0.975	-0.485	Owner
1185	US	Los Angeles	0.532	1.63	0.251	Non-owner
1186	US	Los Angeles	0.428	0.827	0.051	Non-owner
1187	US	Hawaii	-2.393	-1.565	-1.865	Owner
1188	US	Los Angeles	0.505	-0.972	-1.025	Non-owner
1189	US	Los Angeles	0.083	0.843	-0.012	Owner
1190	US	Los Angeles	-1.414	0.506	-0.529	Owner
1191	US	Los Angeles	0.231	0.913	-0.509	Non-owner
1192	US	Hawaii	0.407	0.916	-0.942	Owner
1193	US	Hawaii	3.85	2.003	2.604	Non-owner
1194	US	Hawaii	-0.21	-0.503	0.142	Non-owner
1195	US	Hawaii	0.038	-0.912	-1.107	Non-owner
1196	US	Hawaii	-1.005	-0.516	-0.974	Non-owner
1197	US	Hawaii	-0.797	-0.422	0.033	Owner
1198	US	Hawaii	-0.502	0.916	-0.393	Non-owner
1199	US	Hawaii	1.546	1.63	0.829	Non-owner
1200	US	Hawaii	0.083	0.916	-0.219	Non-owner
1201	US	Hawaii	-0.797	2.907	-2.098	Non-owner
1202	US	Hawaii	2.778	0.836	1.078	Non-owner
1203	US	Hawaii	1.357	-0.975	-0.183	Non-owner
1204	US	Hawaii	0.357	-1.299	-1.152	Non-owner
1205	US	Hawaii	-0.946	-0.089	-0.123	Non-owner
1206	US		-0.502	1.478	0.019	Non-owner
1207	US	Chicago	0.687	1.478	0.47	Non-owner
1208	US	Chicago	-1.582	0.231	-1.074	Owner
1209	US	Chicago	-1.004	-1.217		Non-owner
1210	US	Chicago	-1.254	0.866	-1.066	Owner
1211	US	Chicago	-2.156	2.866	-1.556	Owner
1212	US	Chicago	1.748	1.271	0.509	Non-owner
1213	US	Los Angeles	1.546	2.003	-0.4	Non-owner
1214	US	Los Angeles	0.532	0.567	0.114	Non-owner
1215	US	Los Angeles	1.546	0.162	0.499	Non-owner
1216	US		0.083
1217	US	Los Angeles	-0.356	0.231	-1.086	Non-owner
1218	US	Chicago	0.083	0.113	-0.439	Non-owner
1219	US	Chicago	-0.374	-1.265	-1.009	Non-owner
1220	US	Chicago	0.083	1.271	-2.192	Non-owner
1221	US	Chicago	0.287	1.39	-0.356	Non-owner
1222	US	Chicago	-0.356	-1.598	-0.82	Non-owner
1223	US	Chicago	-0.356	0.475	-0.797	Non-owner
1224	US	Los Angeles	-0.21	0.443	-0.355	Non-owner
1225	US	Los Angeles	-0.502	2.907	-0.85	Non-owner
1226	US	Los Angeles	-0.077	0.916	-0.27	Non-owner
1227	US	Hawaii	-1.659	0.443	-0.973	Owner
1228	US	Hawaii	-0.206	1.355	-1.027	Non-owner
1229	US	Hawaii	0.178	0.09	-0.94	Owner
1230	US	Hawaii	0.083	0.916	-1.066	Owner
1231	US	Los Angeles	0.38	0.528	-0.884	Non-owner
1232	US	Chicago	2.343	0.562	2.276	Non-owner
1233	US	Hawaii	0.513	0.836	2.046	Non-owner
1234	US	Hawaii	0.571	0.836	0.289	Non-owner
1235	US	Chicago	-0.242	2.907	-0.206	Owner
1236	US	Hawaii	1.968	1.355	0.074	Non-owner
1237	US	Los Angeles	-0.356	-1.265	0.509	Owner
1238	US	Hawaii	-0.027	-0.422	0.019	Non-owner
1239	US	Hawaii	-0.649	0.392	0.457	Non-owner
1240	US	Hawaii	3.85	-0.63	0.837	Non-owner
1241	US	Hawaii	2.826	0.836	0.995	Non-owner
1242	US	Hawaii	3.65	2.866	-1.395	Non-owner
1243	US	Hawaii	1.968	-0.975	0.177	Non-owner
1244	US	Hawaii	-0.649	-0.394	-0.355	Owner
1245	US	Hawaii	-0.356	-0.79	-0.012	Owner
1246	US	Hawaii	2.343	1.355	0.426	Non-owner
1247	US	Los Angeles	3.248	0.926	1.481	Non-owner
1248	US	Hawaii	1.656	0.836	-0.011	Non-owner
1249	US	Hawaii	2.213	-0.746	-0.485	Non-owner
1250	China	Beijing	0.558	1.703	-0.32	Non-owner
1251	China	Beijing	-0.453	-0.274	1.791	Non-owner
1252	China	Beijing	0.44	0.562	-1.104	Non-owner
1253	China	Beijing	-0.011	-2.417		Non-owner
1254	China	Beijing	0.109	-0.224	-0.534	Non-owner
1255	China	Beijing	0.845	-0.394	0.141	Non-owner
1256	China	Beijing	-1.283	-0.422	-1.162
1257	China	Beijing	-0.975	-0.117	0.554	Non-owner
1258	China	Beijing	-0.21	-1.598	0.22	Non-owner
1259	China	Beijing	0.249	-0.089	0.351	Non-owner
1260	China	Beijing	-0.21	0.354	0.018	Non-owner
1261	China	Beijing	-0.429	-1.217	0.37	Non-owner
1262	China	Beijing	1.675	1.478	-1.937	Non-owner
1263	China	Beijing	1.499	2.391	-1.937	Non-owner
1264	China	Beijing	0.733	1.478	-0.558	Owner
1265	China	Beijing	0.777	0.162	-1.937	Owner
1266	China	Beijing	-0.698	-0.478	-1.189	Non-owner
1267	China	Beijing	-0.698	-0.503	-1.189	Non-owner
1268	China	Beijing	0.231	1.271	0.787	Non-owner
1269	China	Beijing	0.93	1.478	0.859	Non-owner
1270	China	Beijing	0.521	0.562	-1.937	Non-owner
1271	China	Beijing	0.336	0.836	-0.396	Owner
1272	China	Beijing	0.083	-0.975	-0.068	Non-owner
1273	China	Beijing	1.051	1.478	-0.558	Non-owner
1274	China	Beijing	2.378	1.478	-0.326	Non-owner
1275	China	Beijing	-0.649	2.003	-0.698	Owner
1276	China	Beijing	-0.356	-3.011	-0.249	Non-owner
1277	China	Beijing	0.37	0.836	-1.095	Non-owner
1278	China	Beijing	-1.254	-0.785	0.554	Non-owner
1279	China	Beijing	-0.502	0.162	0.018	Non-owner
1280	China	Beijing	-0.356	0.539	-1.24	Non-owner
1281	China	Beijing	2.468	4.484	-1.622	Non-owner
1282	China	Beijing	-0.064	-0.516	-0.396	Owner
1283	China	Beijing	0.647	-0.516	-0.395	Non-owner
1284	China	Beijing		-0.725	-0.201	Non-owner
1285	China		1.205
1286	China	Beijing	0.711	-0.598	-0.094	Non-owner
1287	China	Beijing	-0.339	-0.422	-0.592	Non-owner
1288	China	Beijing	-0.064		0.018
1289	China	Beijing	-0.142	-0.224	-0.832	Owner
1290	China	Beijing	-0.1	-0.224	-0.832	Owner
1291	China	Beijing	-1.386	0.49	0.55	Non-owner
1292	China	Beijing	0.839	-1.594	-0.884	Non-owner
1293	China	Beijing	0.361	-1.156	-1.133	Non-owner
1294	China	Heilongjang	-0.015	-1.265	1.235
1295	China	Beijing	3.85	-1.217	-0.135	Non-owner
1296	China	Beijing	0.855	0.916	-1.397	Non-owner
1297	China	Beijing	0.96	0.916	-1.397	Non-owner
1298	China	Beijing	0.408	0.787	-0.345
1299	China	Heilongjang	1.357	2.907	0.787	Non-owner
1300	China		0.532	0.49	-0.484	Non-owner
1301	China	Beijing	0.532	0.528	-0.484	Non-owner
1302	China	Beijing	0.532	0.528	-0.484	Non-owner
1303	China	Heilongjang	1.065	0.289	-1.365
1304	China	Beijing	0.532	-0.516	0.886
1305	China	Beijing	-0.766	-0.598	-1.085	Non-owner
1306	China	Beijing	-0.475	-0.516	-0.595	Non-owner
1307	China	Beijing	0.38	0.528	-0.42	Non-owner
1308	China	Beijing	0.623	0.389	0.268	Non-owner
1309	China	Beijing	-0.356	-1.217	-1.386	Non-owner
1310	China	Beijing	0.687	-0.394	0.009	Non-owner
1311	China	Beijing	0.44	0.78	0.032	Non-owner
1312	China	Beijing	0.142	-0.274	-0.715	Non-owner
1313	China	Beijing	-0.21	-1.265	-0.203	Non-owner
1314	China	Beijing	0.083	0.567	-0.698	Non-owner
1315	China	Beijing	-0.165	0.069	-0.836	Non-owner
1316	China	Beijing	-0.165	0.069	-0.836	Non-owner
1317	China	Beijing	0.098	-0.274	-0.698	Owner
1318	China	Beijing	0.38	-0.089	-0.406	Non-owner
1319	China	Beijing	1.009	-0.516	-0.698	Non-owner
1320	China	Beijing	0.242	0.6	-0.782	Owner
1321	China	Beijing	0.582	1.355	-0.595	Non-owner
1322	China	Beijing	0.036	-0.221	-0.276	Non-owner
1323	China	Beijing	1.07	-0.516	-0.698
1324	China	Beijing	1.009	-0.224	-0.698	Owner
1325	China	Beijing	1.405	-1.243	-0.7	Non-owner
1326	China	Beijing	1.114	-0.908	-0.943
1327	China	Beijing	1.152	-1.838	-0.87	Non-owner
1328	China	Beijing	-0.804	-0.516	-0.866
1329	China	Beijing	-0.583	-0.516	-0.516	Non-owner
1330	China	Beijing	0.052	0.161	-0.276	Non-owner
1331	China	Beijing	0.159	0.161	-0.678	Non-owner
1332	China	Beijing	-0.127	-0.269	0.652	Non-owner
1333	China	Beijing	0.231	0.567	-0.108	Non-owner
1334	China	Beijing	0.532	-0.687	-0.276	Non-owner
1335	China	Beijing	0.687	0.916	0.141	Non-owner
1336	China	Beijing	-0.083	-0.547	-1.02	Owner
1337	China	Beijing	-0.069	-0.199	-0.65	Owner
1338	China	Beijing	-1.53	1.397	0.161	Non-owner
1339	China		-0.368	-0.394	0.004	Non-owner
1340	China	Beijing	-1.254	0.231	-0.641	Owner
1341	China	Beijing	0.687	0.916	0.141	Non-owner
1342	China	Beijing				Non-owner
1343	China	Beijing	-1.414	-1.598	-1.529	Non-owner
1344	China	Beijing	-1.582	-1.598	-1.529	Non-owner
1345	China	Beijing	-0.064	-0.221	-0.866	Non-owner
1346	China	Beijing	0.083	-0.516	-0.72	Non-owner
1347	China	Beijing	-0.702	0.231	-0.866	Owner
1348	China	Beijing	2.003	2.866	0.485	Non-owner
1349	China	Beijing	-0.187	0.539	-1.123	Non-owner
1350	China	Beijing	0.543	0.113	-0.836	Non-owner
1351	China	Beijing	0.083	-0.687	0.141	Non-owner
1352	China	Beijing	-0.547	-0.269	-0.866	Non-owner
1353	China	Beijing	-0.1	2.137	-0.548	Non-owner
1354	China	Beijing	0.516	0.916	-0.149
1355	China	Heilongjang	0.532	0.359	-0.216
1356	China	Beijing	0.888	0.162	-0.495	Non-owner
1357	China	Beijing	-0.356	0.144	-0.445	Non-owner
1358	China	Beijing	-0.301	0.916	-0.783	Owner
1359	China	Beijing	0.287	0.567	-0.81	Owner
1360	China		0.532	-0.598	-0.607	Non-owner
1361	China	Beijing	0.61	-0.598	-0.094	Non-owner
1362	China	Beijing	0.3	-0.598	-1.102	Non-owner
1363	China	Beijing	1.968	1.478	0.564	Non-owner
1364	China	Beijing	3.77	2.792	-0.246
1365	China	Beijing	0.744	-1.217	-0.517	Non-owner
1366	China	Beijing	-0.096	-0.269	-0.548	Non-owner
1367	China	Beijing	-0.027	-0.051	-0.953	Non-owner
1368	China	Beijing	0.893	0.836	-0.396	Non-owner
1369	China	Beijing	0.745	-0.598	-0.72	Owner
1370	China	Beijing	1.351	1.478	-0.558	Non-owner
1371	China	Beijing	2.073	2.866		Non-owner
1372	China	Beijing	3.68			Non-owner
1373	China	Beijing	2.599	1.355	-0.24	Non-owner
1374	China	Beijing	-0.231	1.478	0.063	Non-owner
1375	China	Beijing	1.525	0.562	-0.558	Non-owner
1376	China	Beijing	2.826	2.792	-0.151	Non-owner
1377	China	Beijing	2.493	2.792	-0.54	Non-owner
1378	China	Beijing	1.748	1.478	-0.197	Non-owner
1379	China	Beijing	1.546	1.478	-0.197	Non-owner
1380	China	Beijing	1.499	0.836	0.012	Non-owner
1381	China	Beijing	0.89	-0.165	-0.61	Non-owner
1382	China	Beijing	0.386	-0.565	-0.418
1383	China	Beijing	-0.12	0.231	-0.324
1384	China		0.224	0.052	-0.407	Non-owner
1385	China	Heilongjang	0.22	-0.598	-0.395
1386	China	Beijing	0.312	-0.598	-0.809	Non-owner
1387	China	Beijing	-0.642	-0.516	-0.136	Non-owner
1388	China	Beijing	0.577	0.581	1.009	Non-owner
1389	China	Beijing	-0.017	0.593	-0.983	Non-owner
1390	China	Beijing	0.368	-2.737	0.14	Non-owner
1391	China		0.406	0.231	-0.65
1392	China		-0.273	-1.594	0.141
1393	China		-0.064	-1.594	-0.068
1394	China	Beijing	0.566	1.269	0.268
1395	China		0.353	0.581	0.79
1396	China	Beijing	2.213	1.63	0.351	Non-owner
1397	China	Beijing	3.985	4.484	0.351
1398	China	Beijing	0.193	0.231	0.268	Non-owner
1399	China	Beijing	1.968	1.271	0.351	Non-owner
1400	China	Beijing	2.493	4.484	0.566	Non-owner
1401	China	Beijing	2.826	4.484	0.934	Non-owner
1402	China	Beijing	0.845	0.581	-1.409	Non-owner
1403	China	Beijing	2.826	4.484	0.566	Non-owner
1404	China	Beijing	0.516	0.231	0.268	Non-owner
1405	China	Beijing	2.826	3.576	0.351
1406	China	Beijing	0.683	-0.516	-0.439	Non-owner
1407	China	Beijing	0.516	0.377	-0.13	Non-owner
1408	China	Beijing	0.759	0.162	-0.439	Non-owner
1409	China	Beijing	0.532	0.836	2.618
1410	China	Beijing	-0.21	-1.613	-0.698	Non-owner
1411	China	Beijing	0.38	-0.516	-0.439
1412	China	Beijing	-0.255	0.905
1413	China	Beijing	2.826	2.866	0.131	Non-owner
1414	China	Beijing	0.532	-0.089	-0.068
1415	China	Beijing	1.033	0.162	-0.836	Non-owner
1416	China	Beijing	0.008	-0.975	-0.276	Non-owner
1417	China	Beijing	-0.738	-1.217	-0.866
1418	China	Beijing	-0.175	-0.269	0.772
1419	China	Beijing	0.681	0.916	-0.13	Non-owner
1420	China	Beijing	0.231	-0.57	-0.612
1421	China	Beijing	0.532	-0.274	-0.276	Non-owner
1422	China	Beijing	-1.705	1.271	0.205
1423	China	Beijing	0.331	0.162	-0.715	Non-owner
1424	China	Beijing	0.325	0.593	1.04
1425	China	Beijing	0.036	-0.787	-0.772	Non-owner
1426	China	Beijing	0.687	-1.217	-0.61	Non-owner
1427	China	Beijing	0.464	-0.547	-0.064	Non-owner
1428	China	Beijing	-0.02	0.425	0.268	Non-owner
1429	China	Beijing	0.712	-0.516	0.072
1430	China	Beijing	0.109	-0.224	-0.478	Owner
1431	China	Beijing	-0.502	-0.975	0.351	Owner
1432	China	Beijing	0.193	-0.516	-0.592	Non-owner
1433	China	Beijing	2.022	0.404
1434	China	Beijing	1.074	-0.031	0.562	Non-owner
1435	China	Beijing	-0.502	-0.63	-0.678	Non-owner
1436	China	Beijing	0.687	4.266	-0.523	Non-owner
1437	China	Beijing	1.546	0.836	-0.914	Non-owner
1438	China	Beijing	-0.797	-1.156	-0.439	Owner
1439	China	Beijing	0.519	0.63	-0.396	Non-owner
1440	China	Beijing	-0.274	-1.199	-0.42	Non-owner
1441	China	Beijing	-0.356	0.567	-0.486	Non-owner
1442	China	Beijing	0.094	-0.422	0.459	Non-owner
1443	China	Beijing	1.196	0.916	0.732	Non-owner
1444	China	Beijing	2.214	2.866	-1.548	Non-owner
1445	China	Beijing	1.796	2.137	-1.937	Non-owner
1446	China	Beijing	3.376	0.562	-1.937	Non-owner
1447	China	Beijing	1.179	-1.259	-1.183
1448	China	Beijing	1.921	0.211	-0.317	Owner
1449	China	Beijing	0.907	0.916	0.566	Non-owner
1450	China	Beijing	1.357	-0.089	-0.698	Owner
1451	China	Beijing	0.141	-0.199	-0.836	Owner
1452	China	Beijing	-0.308	-1.156	0.042
1453	China	Beijing	0.718	-0.516	-0.283	Non-owner
1454	China	Beijing	0.37	-0.072	1.025	Non-owner
1455	China	Beijing	-0.198	0.539	-0.706	Non-owner
1456	China	Beijing	0.718	-0.516	-0.283	Non-owner
1457	China	Beijing	2.265	1.044	1.121	Non-owner
1458	China	Beijing	1.197	0.562	0.44	Non-owner
1459	China	Beijing	0.845	-0.787	-0.151	Non-owner
1460	China	Beijing	2.688	0.562	1.05	Non-owner
1461	China	Beijing	0.31	1.478	0.509	Owner
1462	China	Beijing	2.266	-0.787	2.152	Non-owner
1463	China	Beijing	2.028		1.401	Non-owner
1464	China	Beijing	0.532	-0.224	-0.486	Non-owner
1465	China	Beijing	1.825	1.478	-0.548	Non-owner
1466	China	Heilongjang	-0.356	-0.57	0.268	Non-owner
1467	China	Heilongjang	-1.254	-0.089	0.787	Owner
1468	China	Heilongjang	-0.466	0.895	-0.19	Non-owner
1469	China	Heilongjang	-1.053	-0.117	-0.342	Non-owner
1470	China	Heilongjang				Non-owner
1471	China	Heilongjang	1.385	0.168	0.044	Non-owner
1472	China	Heilongjang	1.374	-1.594	-0.022	Non-owner
1473	China	Heilongjang	1.748		-1.409	Non-owner
1474	China	Heilongjang	0.249	1.63	0.268	Non-owner
1475	China	Heilongjang	3.006			Non-owner
1476	China	Heilongjang	2.396			Non-owner
1477	China	Heilongjang	0.757	1.355	0.859	Non-owner
1478	China	Heilongjang	1.152			Non-owner
1479	China	Heilongjang	1.668		2.046	Non-owner
1480	China	Heilongjang	3.248	0.702	0.21	Non-owner
1481	China	Heilongjang	1.259		-0.87	Non-owner
1482	China	Heilongjang	1.259		-0.87	Non-owner
1483	China	Heilongjang	0.856	0.052	-0.895	Non-owner
1484	China	Heilongjang	0.52	0.052	-0.895	Non-owner
1485	China	Heilongjang	0.52	0.052	-0.895	Non-owner
1486	China	Heilongjang	1.196			Non-owner
1487	China	Heilongjang	0.387			Non-owner
1488	China	Heilongjang	1.619
1489	China		-0.011			Non-owner
1490	China	Heilongjang	0.532	-0.089	-0.285
1491	China	Heilongjang	0.6	-0.516	-0.068
1492	China	Heilongjang	1.767	-0.516	0.018
1493	China	Heilongjang				Non-owner
1494	China	Beijing	0.585	0.916	-0.184
1495	China	Heilongjang	-0.075			Non-owner
1496	China	Heilongjang	1.034
1497	China	Heilongjang	0.379	0.926	-0.345	Non-owner
1498	China	Heilongjang	-0.12			Non-owner
1499	China	Heilongjang				Non-owner
1500	China	Heilongjang	1.065		0.859	Non-owner
1501	China	Beijing	-0.642			Non-owner
1502	China	Heilongjang
1503	China	Heilongjang	-0.702	0.231	0.063	Non-owner
1504	China	Heilongjang	0.036	0.231	-0.197	Non-owner
1505	China	Heilongjang	0.687	3.443	-0.276
1506	China	Heilongjang	0.687			Non-owner
1507	China	Heilongjang	0.845	1.63	0.141
1508	China	Heilongjang	-1.077			Non-owner
1509	China	Heilongjang	0.231		-0.775	Non-owner
1510	China	Heilongjang	0.231	2.003	0.141	Non-owner
1511	China	Heilongjang	1.357	4.484	-1.409	Non-owner
1512	China	Heilongjang	0.687	1.63	0.787
1513	China	Heilongjang	0.532	0.916	0.052
1514	China	Heilongjang	-3.531	-0.357	0.009	Owner
1515	China	Heilongjang	0.845	1.355	-0.276
1516	China	Heilongjang	1.357	0.916	-0.068
1517	China	Heilongjang	0.233			Non-owner
1518	China		1.009	0.916	0.052
1519	China	Beijing	-0.394			Non-owner
1520	China	Heilongjang	-0.01			Non-owner
1521	China	Heilongjang	1.18	0.482	0.353	Owner
1522	China		0.271	-0.225	0.579	Non-owner
1523	China	Heilongjang	0.417		0.628	Non-owner
1524	China	Heilongjang	-0.144	1.355		Non-owner
1525	China	Heilongjang	0.396
1526	China	Heilongjang	0.441		0.628	Non-owner
1527	China	Heilongjang	-0.132	0.593	0.628	Non-owner
1528	China	Heilongjang	-0.1			Non-owner
1529	China	Heilongjang	0.713	1.355	0.859	Non-owner
1530	China	Heilongjang	0.604	1.718	0.628	Non-owner
1531	China	Heilongjang	0.703	1.355	0.628	Non-owner
1532	China	Heilongjang	-0.042	0.581		Owner
1533	China	Heilongjang	0.061	0.593	0.628	Non-owner
1534	China	Heilongjang	0.061	0.581	0.628	Non-owner
1535	China	Heilongjang	0.995		0.628	Non-owner
1536	China	Beijing	0.233	1.355	0.628	Non-owner
1537	China	Heilongjang	0.407	-0.422		Non-owner
1538	China	Heilongjang	0.217	-0.422		Owner
1539	China	Heilongjang	0.614		0.628	Non-owner
1540	China	Heilongjang	0.555	-1.749	0.03	Non-owner
1541	China	Heilongjang	-0.303	-1.315	0.273	Non-owner
1542	China	Heilongjang	0.825	-2.395	0.728	Non-owner
1543	China	Heilongjang	-0.144		0.628	Non-owner
1544	China	Heilongjang	0.38	-0.117	-0.741	Non-owner
1545	China	Heilongjang	-0.227	0.052	-0.399	Non-owner
1546	China	Heilongjang	1.171	2.053	-2.108	Non-owner
1547	China	Heilongjang	1.246	-0.089	-0.439	Non-owner
1548	China	Heilongjang	-0.563	0.461	-0.757	Non-owner
1549	China	Heilongjang	0.083	-0.089	-0.678	Non-owner
1550	China	Heilongjang	-0.064	-0.889	-0.678	Non-owner
1551	China	Heilongjang	0.532	0.916	-0.086	Non-owner
1552	China	Heilongjang	-0.56	0.852	-0.612	Non-owner
1553	China	Heilongjang	0.231	-0.516	-0.866	Non-owner
1554	China	Heilongjang	0.231	0.836	0.02	Non-owner
1555	China	Heilongjang	1.357	0.916	0.02	Non-owner
1556	China	Heilongjang	1.968	0.162	0.052	Non-owner
1557	China		2.325			Non-owner
1558	China	Heilongjang	3.77			Non-owner
1559	China	Heilongjang	0.605			Non-owner
1560	China	Heilongjang	0.428	0.162	0.052
1561	China	Heilongjang	1.138			Non-owner
1562	China	Heilongjang	0.588	0.905	1.656
1563	China	Heilongjang	0.198	0.63	-0.205
1564	China	Heilongjang	0.217			Non-owner
1565	China	Heilongjang	0.186			Non-owner
1566	China	Heilongjang	1.748	4.484	-0.57
1567	China	Heilongjang	3.74	0.786	-0.276	Non-owner
1568	China	Heilongjang	1.878			Non-owner
1569	China		2.605			Owner
1570	China	Heilongjang	-0.649	-1.265	-0.558	Non-owner
1571	China	Heilongjang	0.231	-0.598	-0.345	Non-owner
1572	China	Heilongjang	1.179	1.181	0.37	Non-owner
1573	China	Heilongjang	0.37	0.052	-0.603	Non-owner
1574	China		-0.069	-0.046	0.004	Non-owner
1575	China	Heilongjang	0.083	-0.408	0.41	Non-owner
1576	China	Heilongjang	-0.486	-0.072	-1.094	Non-owner
1577	China	Heilongjang	0.54	0.844	-0.257	Non-owner
1578	China	Heilongjang	0.54	0.844	-0.257	Non-owner
1579	China	Heilongjang	0.193	-0.371	-0.741	Non-owner
1580	China	Heilongjang	0.083	-0.516	-0.418	Non-owner
1581	China	Heilongjang	1.097	-0.274	-0.52	Non-owner
1582	China	Heilongjang	2.872	1.478	-0.046	Non-owner
1583	China	Heilongjang	0.166	-0.598		Non-owner
1584	China	Heilongjang	0.544	-0.598		Non-owner
1585	China	Heilongjang	0.166	-0.598		Non-owner
1586	China	Heilongjang	0.166	-0.598		Non-owner
1587	China	Heilongjang	0.164	-0.224	-0.36	Non-owner
1588	China	Heilongjang	0.512	0.211	-0.562	Owner
1589	China	Heilongjang	-0.069	-0.089	-0.068	Non-owner
1590	China	Heilongjang	0.166	-0.598		Non-owner
1591	China	Heilongjang	-1.758	-0.422	-0.418	Non-owner
1592	China	Heilongjang	0.166	-0.598		Non-owner
1593	China	Beijing	-1.158	0.231	0.004	Owner
1594	China	Heilongjang	-0.21	-1.565	-0.678	Non-owner
1595	China	Heilongjang	1.546	3.576	-0.068	Non-owner
1596	China	Heilongjang	1.546	3.576	-0.068	Non-owner
1597	China	Heilongjang	1.064	4.484	-0.203	Non-owner
1598	China	Heilongjang	1.251	0.929	-0.913	Non-owner
1599	China	Heilongjang	-0.001	0.916	-0.801
1600	China	Heilongjang	-0.064	-0.394	-0.698	Non-owner
1601	China	Heilongjang	1.009	2.003	-0.276	Non-owner
1602	China	Heilongjang	0.505	0.916	-0.801	Non-owner
1603	China	Heilongjang	0.687	1.271	-1.3	Non-owner
1604	China	Heilongjang	1.009	0.231	0.141	Non-owner
1605	China	Heilongjang	0.845	0.567	0.787	Non-owner
1606	China	Beijing	-0.946	4.484	-1.094	Owner
1607	China	Beijing	-0.502	0.231	-1.16	Owner
1608	China	Beijing	-0.102	-0.747	-0.773	Owner
1609	China	Beijing	0.681	0.916	-0.283	Non-owner
1610	China	Beijing	0.845	0.144	-0.741	Non-owner
1611	China	Beijing	-0.333	1.241	-0.614	Owner
1612	China	Beijing	-0.027	1.369	-0.42	Non-owner
1613	China	Beijing	-0.552	0.73	-0.283	Non-owner
1614	China	Beijing	0.41	1.304	-0.818	Owner
1615	China	Beijing	-0.21	-0.516	0.831	Non-owner
1616	China	Beijing	-0.272	0.162	-0.903
1617	China	Beijing	1.009	-0.269	-1.519	Non-owner
1618	China	Beijing	0.346	0.052	0.757
1619	China	Beijing	0.035	0.905	-0.548	Non-owner
1620	China	Beijing	-0.502	0.231	-0.854	Non-owner
1621	China		0.38	0.231	-0.439	Non-owner
1622	China	Beijing	0.231	1.167	1.238	Owner
1623	China	Beijing	0.083		-0.36	Non-owner
1624	China	Beijing	0.863	0.833	2.207	Non-owner
1625	China	Beijing	0.036	0.916	-0.823	Non-owner
1626	China	Beijing	-1.224	0.231	-1.568	Non-owner
1627	China	Beijing	0.083	4.484	-1.448	Owner
1628	China	Beijing	-0.868	1.271	-0.784	Owner
1629	China	Beijing	0.166	0.926	-0.091	Non-owner
1630	China	Beijing	-0.295	1.019	-1.396	Owner
1631	China	Beijing	0.683	-0.269	-0.246	Non-owner
1632	China		0.271	0.162	-1.102	Non-owner
1633	China	Heilongjang	2.826	2.06	-0.592	Non-owner
1634	China		1.385	2.096	-0.592	Non-owner
1635	China		1.357	-0.96	-1.257	Non-owner
1636	China		1.834	1.997	-0.592	Non-owner
1637	China	Heilongjang	2.826	2.06	-0.592	Non-owner
1638	China	Heilongjang	0.687	0.361	-0.852	Non-owner
1639	China		1.601	1.997	-0.592	Owner
1640	China		1.182	2.096	-0.72	Non-owner
1641	China		1.834	1.997	2.278	Non-owner
1642	China	Heilongjang	0.036	-0.303	0.026	Non-owner
1643	China	Heilongjang	0.37	-0.38	-0.965	Non-owner
1644	China	Heilongjang	0.888	-0.089	0.507	Non-owner
1645	China	Heilongjang	2.003	1.355	-0.592	Non-owner
1646	China	Beijing	-0.356	-0.394	-0.486	Owner
1647	China	Beijing	-0.356	-0.981	-0.141	Non-owner
1648	China	Beijing	-0.301	-0.912	0.216	Non-owner
1649	China	Beijing	-1.221	-0.975	0.22	Owner
1650	China	Beijing	0.892	-0.394	0.141	Non-owner
1651	China	Beijing	-0.494	-1.592	0.161	Owner
1652	China	Beijing	0.892	-0.687	0.141	Non-owner
1653	China	Beijing	-1.428	-1.316	-0.836	Owner
1654	China	Beijing	-0.096	-0.394	0.566	Non-owner
1655	China	Beijing	-0.386	-0.975	0.76	Owner
1656	China	Heilongjang	-0.702	-0.912	-1.487	Non-owner
1657	China	Beijing	-1.286	-1.592	0.161	Owner
1658	China	Beijing	-0.106	-1.565	-0.776	Owner
1659	China	Beijing	-0.36	-0.975	-0.914	Owner
1660	China	Beijing	-0.064	-0.975	0.566	Owner
1661	China	Beijing	-0.064	-0.687	0.141	Non-owner
1662	China	Beijing	-0.895	-2.052	-0.782	Non-owner
1663	China	Beijing	0.083	0.231	-0.486	Non-owner
1664	China	Beijing	-1.311	-1.243	-0.418	Non-owner
1665	China	Beijing	-0.085	-0.394	-0.418	Non-owner
1666	China	Beijing	-0.721	-0.394	-0.276	Non-owner
1667	China	Beijing	0.083	-0.394	-0.486	Non-owner
1668	China	Beijing	-0.356	-1.86	-0.406	Owner
1669	China	Beijing	-1.114	-1.243	-0.418	Non-owner
1670	China	Beijing	-0.21	-0.687	0.141	Owner
1671	China	Beijing	-0.392	-0.089	-0.229	Non-owner
1672	China	Heilongjang	-1.06	-1.278	1.114	Non-owner
1673	China	Beijing	1.067	-0.687	0.141	Non-owner
1674	China	Beijing	1.098	-0.687	0.141	Non-owner
1675	China	Beijing	-0.21	0.231	0.141	Non-owner
1676	China	Beijing	-0.649	-0.089	0.141	Non-owner
1677	China	Beijing	-0.895	-2.052	-0.782	Owner
1678	China	Beijing	-0.574	-1.217	-0.653	Non-owner
1679	China	Beijing	-0.578	-1.292	-0.149	Owner
1680	China	Beijing	0.012	-0.975	-0.461	Owner
1681	China	Beijing	0.083	-0.394	-0.486	Non-owner
1682	China	Beijing	-0.063	-0.089	0.141	Non-owner
1683	China	Beijing	-1.098	-1.975	-0.788	Owner
1684	China	Beijing	-0.356	-0.394	-0.068	Owner
1685	China	Beijing	0.082	-0.574	-0.486	Non-owner
1686	China	Beijing	-0.21	-0.394	0.141	Non-owner
1687	China	Beijing	-0.064	-0.089	-0.276	Non-owner
1688	China	Beijing	-0.356	-0.394	-0.486	Non-owner
1689	China	Beijing	-0.356	-1.86	-0.406	Non-owner
1690	China	Beijing	-0.796	-1.565	0.404	Owner
1691	China	Beijing	-0.578	-1.265	-0.378	Owner
1692	China	Beijing	-0.074	-0.574	-0.068	Non-owner
1693	China	Beijing	-0.064	0.231	-0.486	Non-owner
1694	China	Beijing	-0.798	-1.565	0.004	Non-owner
1695	China	Beijing	-0.209	-1.107	-0.122	Non-owner
1696	China	Beijing	-0.21	-0.394	0.181	Non-owner
1697	China	Beijing	-0.356	-0.394	-0.486	Non-owner
1698	China	Beijing	-1.394	-0.38	-0.385	Non-owner
1699	China	Beijing	-1.394	-0.747	-0.385	Non-owner
1700	China	Beijing	-0.21	-0.687	-0.276
1701	China	Beijing	-0.209	-1.107	-0.122	Non-owner
1702	China	Beijing	-0.064	-0.906	-0.276	Non-owner
1703	China	Beijing	0.083	0.231	-0.486	Non-owner
1704	China	Beijing	-0.064	-0.394	-0.068	Non-owner
1705	China	Beijing	-0.21	-0.394	-0.068	Non-owner
1706	China	Beijing	-0.363	-1.304	-0.439	Non-owner
1707	China	Beijing	-1.114	-1.243	-0.418
1708	China	Beijing	-0.502	-0.089	-0.276	Non-owner
1709	China	Beijing	0.142	-0.687	-0.276	Non-owner
1710	China	Beijing	-0.417	-0.394	-0.068	Non-owner
1711	China	Beijing	0.083	0.231	-0.486	Non-owner
1712	China	Beijing	-0.063	-0.089	0.141	Non-owner
1713	China	Beijing	0.083	0.231	-0.486	Non-owner
1714	China	Beijing	-0.356	-0.394	0.141	Non-owner
1715	China	Beijing	-1.221	-0.975	-0.047	Owner
1716	China	Beijing	-0.064	-0.687	0.141	Non-owner
1717	China	Beijing	-0.063	-0.089	0.141	Non-owner
1718	China	Beijing	-0.21	0.231	0.141	Non-owner
1719	China	Beijing	-0.21	0.231	-0.276	Non-owner
1720	China	Beijing	0.086	0.144	-0.033	Non-owner
